# Supplementary material for: Sensitivity-based virtual fields for the non-linear virtual fields method
Source: Comput Mech. 2017 Apr 28;60(3):409–31. doi: 10.1007/s00466-017-1411-6 (PMC6961464; doi:10.1007/s00466-017-1411-6)
Supplement: Supplementary file 7 — Demo code in Matlab presenting implementation of the proposedvirtual fields. Supplementary material 7 (zip 74891 KB) [file 466_2017_1411_MOESM7_ESM.zip]

Archive with 20 entries (20 files):
- data_linInt_linear_Quad_150_150.mat
- data_linInt_Voce_Quad_150_150.mat
- doubleNotchVisu.m
- FGlob_linear_Quad.mat
- FGlob_Voce_Quad.mat
- globalStrainMat.m
- inverseTransform.m
- ManualVFs.m
- meshGenerationStiffness.m
- nestedMisesIdentification.m
- nestedMisesIdentification_old.m
- optiVF.m
- SensitvityVF_Demo.m
- shapeFunctions.m
- strainMatrix.m
- stressSensitivity.m
- VFMCostFunction.m
- VFStiffness.m
- virtualStrain.m
- vonMisesPlasticity.m
