# Supplementary material for: Sensitivity-based virtual fields for the non-linear virtual fields method
Source: Comput Mech. 2017 Apr 28;60(3):409–31. doi: 10.1007/s00466-017-1411-6 (PMC6961464; doi:10.1007/s00466-017-1411-6)
Supplement: Supplementary file 7 — Demo code in Matlab presenting implementation of the proposedvirtual fields. Supplementary material 7 (zip 74891 KB) [file 466_2017_1411_MOESM7_ESM.zip › doubleNotchVisu.m]

function [plot1] = doubleNotchVisu(coords, field, frame, area, feat, vis)
%% Documentation
% This function creates a plot for a full-field map of double-notched
% specimen. Data does not need to be structured, it is interpolated on the
% regular grid and ploted using surf function
% 
% Input:
%   -coords - [n_points, 2] - x,y coordinates of each point of measurement
%   -field - [n_points, time_steps] - matrix containing map to be plotted
%   -frame - number of time step to be plotted
%   -area - Region of interest bounding coordinates
%   -feat - [n_feat x 3] - coordinates of circular features to be removed
%   from the plot. Each row corresponds to [x_cen, y_cen, r] x,y
%   coordinates of the center of the feature and r - radius of the feature.
%   -vis - Boolean controling visibility of the figure (Default = 1);

% Output:
%   -plot1 - handle to the figure

% WRITTEN BY: Aleksander Marek (A.Marek@soton.ac.uk, aleksander.marek.pl@gmail.com)
% University of Southampton, September 2016

%% Function
if nargin < 6 %if not specified, default is visible 
    vis = 1;
end

if vis == 1; %control visibility of the figure window
    vis = 'on';
else
    vis = 'off';
end

% Default number of data points in the plot grid
nPointsX = 150;
nPointsY = 150;
% Create plot grid
[gridX, gridY] = meshgrid(linspace(area(1,1),area(1,2), nPointsX), linspace(area(2,1), area(2,2), nPointsY));

% Interpolate scattered data to the plot grid
z = griddata(coords(:,1), coords(:,2), field(:,frame), gridX, gridY, 'linear');
% Find points located in the features and remove them
notchID = removeNotchData([gridX(:), gridY(:)], feat);
z(notchID) = NaN;
        

% Plot processed data
plot1 = figure('Units', 'inches',...
    'PaperPositionMode', 'auto',...
    'visible', vis);
view([0 90])
colbar = colorbar();
set(colbar, 'FontSize', 14);
colormap jet
hold on
axis equal
axis tight
surf(gridX, gridY, z, 'edgecolor', 'none')
set(gca, 'visible', 'off');
set(gca,'position',[0 0 0.82 1],'units','normalized')
set(gca, 'FontSize', 14);


end %function

function [rmvID] = removeNotchData(coords, circ_data);
% This function identifies points that lies within circular holes and saves
% their linear indices.
    rmvID = []; %preallocate
    circ_coords = circ_data(:,1:2); %coordinates of the features centres
    r = circ_data(:,3); %Radii of the features
    
    n_feat = size(circ_coords,1); %number of features
    
    for feat = 1:n_feat; %loop over each feature
        %compute the distance of the point from the centre of each feature
       distance = sqrt((circ_coords(feat,1)-coords(:,1)).^2+...
                        (circ_coords(feat,2)-coords(:,2)).^2);
        rmvID = [rmvID; find(distance<r(feat))]; %Save indices for which distance < radius
    end

end
