# Supplementary material for: Sensitivity-based virtual fields for the non-linear virtual fields method
Source: Comput Mech. 2017 Apr 28;60(3):409–31. doi: 10.1007/s00466-017-1411-6 (PMC6961464; doi:10.1007/s00466-017-1411-6)
Supplement: Supplementary file 7 — Demo code in Matlab presenting implementation of the proposedvirtual fields. Supplementary material 7 (zip 74891 KB) [file 466_2017_1411_MOESM7_ESM.zip › globalStrainMat.m]

function [meshData] = globalStrainMat(refmap, coords, nElem, ...
                    MeshX, MeshY, angle)
%% Documentation
% This function creates Virtual mesh which is then used to expand a virtual
% fields with piece-wish functions. The boundary conditions are apllied
% here and easy to control. 

% Inputs:
%   -refmap - structure containing 3 components {c11, c22, c12} which are
%   used to formulate set of virtual sets.
%   -coords - matrix [nMeasPt, 2] containing coordinates of the measurement points
%  -nElem - A vector with number of elements in the virtual mesh in
%  corresponding directions
%  -MeshX, MeshY - Matrices containing coordinates of vertices of
%  measurement elements used in experiment
%  -angle - angle in degrees between material coordinate system and virtual
%  coordinate system (for isotropic use 0)
% Outputs:
%   -meshData - structure fully defining virtual mesh it includes:
%       -meshData.A = Global strain-displacement matrix relating strains at measurement
%       points to the virtual degrees of freedom
%       -meshData.invA = Pseudo inverse of A, used to solve least square
%       problem for stress sensitivity
%       - meshData.actDofs = List of non-constrained degrees of freedom in
%       virtual mesh
%       - meshData.BCdofsTop = Degrees of freedom at the top edge of the
%       virtual mesh
%       - meshData.BCdofsBot = Degrees of freedom at the bottom edge of the
%       virtual mesh
%       - meshData.vXcoords = Matrix containing x-coordinates of the virtual nodes
%       - meshData.vYcoords = Matrix containing y-coordinates of the virtual nodes
%       - meshData.virtConnectivity = Matrix defining which nodes are
%         related to given virtual element;
%       - meshData.vCoordsGrid = Matrix defining numeration of the virtual
%       nodes

% WRITTEN BY: Aleksander Marek (A.Marek@soton.ac.uk, aleksander.marek.pl@gmail.com)
% University of Southampton, September 2016

%% Function
if nargin < 7
    angle = 0;
end

% Create rotation matrix 
angle = angle*pi/180;
c = cos(angle); s = sin(angle); Rcoef = eye(3,3); Rcoef(3,3) = 2; 
Rmat = [c^2 s^2 2*s*c; s^2 c^2 -2*s*c; -s*c s*c c^2-s^2];
Rmat(abs(Rmat)<eps) = 0;
Rmat = Rcoef*Rmat*inv(Rcoef);

%number of measurement points
nMeasPt = size(refmap.c11,1);
MeasID = 1:nMeasPt;
% Number of elements:
nXelem = nElem(1);
nYelem = nElem(2);

% Find approximation where virtual nodes should be to have regular grid in
% X-direction
Xvec = linspace(MeshX(1,1),MeshX(1,end),nXelem+1);
% Adjust virtual nodes so that the virtual elements don't cross measurement
% elements
for i = 2:length(Xvec)-1
    tmp = abs(MeshX(1,2:end-1)-Xvec(i));
    [~, idx] = min(tmp);
    Xvec(i) = MeshX(1,idx);
end
% Repeat the procedure for Y-direction
Yvec = linspace(MeshY(1,1), MeshY(end,1), nYelem+1);
for i = 2:length(Yvec)-1
    tmp = abs(MeshY(2:end-1,1)-Yvec(i));
    [~, idx] = min(tmp);
    Yvec(i) = MeshY(idx,1);
end
% Create virtual mesh (generate coordinates of virtual nodes)
[vXcoords, vYcoords] = meshgrid(Xvec,Yvec);
if size(vXcoords)~= [nYelem+1, nXelem+1]
    disp('Virtual mesh is not valid')
end

% Define numeration of the virtual nodes
vCoordsGrid = reshape(1:(nXelem+1)*(nYelem+1),nXelem+1,nYelem+1)'; %node ID


%assembly connectivity matrix (matrix of virtual nodes for each virtual
%element)
virtConnectivity = zeros(4,nXelem*nYelem); 
for i = 1:size(virtConnectivity,2) %loop over elements
    if mod(i,nXelem)==0 %elements on the right boundary
        row = floor(i/nXelem);
        col = nXelem;
    else
   row = floor(i/nXelem)+1; %identify row of nodes bounding the element from top
      col = mod(i,nXelem); %identify column of nodes bounding the element from left
    end
   virtConnectivity(:,i) = [(row-1)*(nXelem+1)+col, row*(nXelem+1)+col,...
       row*(nXelem+1)+col+1,(row-1)*(nXelem+1)+col+1];
end

%total number of nodes
nnodes = (nXelem+1)*(nYelem+1);
%total number of DoFs
nDofs = 2*nnodes;

%preallocation of memory for all virtual displacement coordinates
VF.vU = zeros(nDofs, size(refmap.c11,2));

% Boundary conditions predefiniton
BCdofs = [];

%All dofs on the top and bottom edge
BCdofs = [BCdofs, vCoordsGrid(1,2:end)*2, vCoordsGrid(end,1:end)*2,...
    vCoordsGrid(1,1:end)*2-1, vCoordsGrid(end,1:end)*2-1];
BCdofsBot = [vCoordsGrid(end,:)*2]; %vertical DoFs at the bottom edge
BCdofsTop = [vCoordsGrid(1,:)*2]; %vertical DoFs at the top edge
%unconstrained DoFs
actDofs = 1:nDofs; 
actDofs(BCdofs) = [];


%Identify virtual element associated with each measurement point
nElem = zeros(nMeasPt,1);
for pt = 1:nMeasPt %loop over all measurement points
    ptCoord = coords(MeasID(pt),:); %retrieve its coordinates
    for x = 1:nXelem %look in which column of elements the point is located 
        if ptCoord(1,1) >= vXcoords(1,x) && ptCoord(1,1) <= vXcoords(1,x+1);
            col = x;
            break
        end
    end
    for y = 1:nYelem %look in which row of elements the point is located
        if ptCoord(1,2) <= vYcoords(y,1) && ptCoord(1,2) >= vYcoords(y+1,1)
            row = y;
            break
        end
    end
    nElem(pt) = nXelem*(row-1)+col; %Assign number of element for given point
end
   % Assembly global strain-displacement Matrix (A*vU = meas_eps)
%     first nMeasPt rows in A correspond to c11 strains, next nMeasPt to c22
%     strains, third nMeasPt to c12
    A = zeros(3*nMeasPt, nDofs); %preallocation of memory
for pt = 1:nMeasPt %loop over measurement points
%     Retrieve DoFs of element associated with given measurement point
    ptDofs = [2*virtConnectivity(:,nElem(pt))-1, 2*virtConnectivity(:,nElem(pt))]';
    ptDofs = reshape(ptDofs,8,1);
%   Calculate strain-displacement matrix for this element calculated at coordinates of
%   measurement point
    [~,B] = virtualStrain(coords(MeasID(pt),:), VF.vU, nElem(pt), virtConnectivity,...
         vXcoords, vYcoords, vCoordsGrid);
%   Rotate strain matrix to material coordinate
    B = Rmat*B;
%    allocate strain matrix for given point into global strain matrix
     A(pt,ptDofs) = B(1,:);
     A(pt+nMeasPt, ptDofs) = B(2,:);
     A(pt+2*nMeasPt, ptDofs) = B(3,:);
end

%% Impose boundary conditions
%   Abar is modified matrix A so that DoFs along the top and the bottom
%   edges are constant. The slave nodes are removed from the equation, but
%   their influence on the strain inside bondary elements is coupled with
%   the master nodes.
Abar =A;
% Transfer influence of slave nodes onto master node by adding respective
% coefficints in Abar matrix to master DoFs columns
for i = 1:length(BCdofsBot)-1
   Abar(:, BCdofsTop(1)) = Abar(:, BCdofsTop(1))+Abar(:, BCdofsTop(i+1));
   Abar(:, BCdofsTop(1)-1) = Abar(:, BCdofsTop(1)-1)+Abar(:, BCdofsTop(i+1)-1);
   Abar(:, BCdofsBot(1)) = Abar(:, BCdofsBot(1))+Abar(:, BCdofsBot(i+1));
   Abar(:, BCdofsBot(1)-1) = Abar(:, BCdofsBot(1)-1)+Abar(:, BCdofsBot(i+1)-1);   
end

% Remove fixed (u=0) nodes from the problem
Abar(:, [BCdofsTop(2:end), BCdofsTop(1:end)-1, BCdofsBot(1:end), BCdofsBot(1:end)-1]) = [];
% Calculate pseudo-inverse of Abar
invA = pinv(Abar);

% Store virtual mesh properties
A = sparse(A);
invA = sparse(invA);
meshData.A = A;
meshData.Abar = Abar;
meshData.invA = invA;
meshData.actDofs = actDofs;
meshData.BCdofsTop = BCdofsTop;
meshData.BCdofsBot = BCdofsBot;
meshData.vXcoords = vXcoords;
meshData.vYcoords = vYcoords;
meshData.virtConnectivity = virtConnectivity;
meshData.vCoordsGrid = vCoordsGrid;
meshData.coords = coords;

end
