# Supplementary material for: Sensitivity-based virtual fields for the non-linear virtual fields method
Source: Comput Mech. 2017 Apr 28;60(3):409–31. doi: 10.1007/s00466-017-1411-6 (PMC6961464; doi:10.1007/s00466-017-1411-6)
Supplement: Supplementary file 7 — Demo code in Matlab presenting implementation of the proposedvirtual fields. Supplementary material 7 (zip 74891 KB) [file 466_2017_1411_MOESM7_ESM.zip › inverseTransform.m]

function [xi, eta] = inverseTransform(nodeCoords, ptCoords);
%%Documentation
% This function transforms global coordinates within isoparametric
% quadrilateral element into local ones
% Input:
% nodeCords - [4x2] matrix containing coordinates of element nodes in
% global reference frame
% ptCoords - global coordinates of point of interest
% Based on Chongyu Hua, An inverse transformation for quadrilateral
% isoparametric elements: Analysis and application, Finite Elements in
% Analysis and Design, vol 7, 1990

% Node ordering is of type (d) in the article
%%Function
A = [-1 1 -1 1; -1 -1 1 1; 1 -1 -1 1]*nodeCoords; %eq (12)
d = [4*ptCoords(1)-(sum(nodeCoords(:,1))); 4*ptCoords(2)-(sum(nodeCoords(:,2)))]; %eq (8)

d1 = d(1); d2=d(2);
a1 = A(1,1); a2 = A(1,2); b1 = A(2,1); b2 = A(2,2); c1 = A(3,1); c2 = A(3,2);
% Parameters from table 1
ab = a1*b2-a2*b1; ac = a1*c2-a2*c1; ad = a1*d2-a2*d1; cb = c1*b2-c2*b1;
da = d1*a2-d2*a1; dc = d1*c2-d2*c1; ba = b1*a2-b2*a1; db = d1*b2-d2*b1;
bd = b1*d2-b2*d1; bc = b1*c2-b2*c1;

% Algorithms from table 1
if a1*a2*ab*ac ~= 0 || (a1==0 && a2*c1 ~= 0) || (a2 == 0 && a1*b2 ~= 0)
    xi = roots([ab, cb+da, dc]);
    xi = xi(abs(xi)<1);
    eta = (ad+ba*xi)/ac;
elseif a1*a2 ~= 0 && ab == 0
    xi = (a1*dc)/(b1*ac+a1*ad);
    eta = ad/ac;
elseif a1*a2 ~= 0 && ac == 0
    xi = ad/ab;
    eta = (a1*db)/(c1*ab+a1*ad);
else
    xi = dc/(a1*d2+bc);
    eta = bd/(a2*d1+bc);

end %function
