# Supplementary material for: Sensitivity-based virtual fields for the non-linear virtual fields method
Source: Comput Mech. 2017 Apr 28;60(3):409–31. doi: 10.1007/s00466-017-1411-6 (PMC6961464; doi:10.1007/s00466-017-1411-6)
Supplement: Supplementary file 7 — Demo code in Matlab presenting implementation of the proposedvirtual fields. Supplementary material 7 (zip 74891 KB) [file 466_2017_1411_MOESM7_ESM.zip › ManualVFs.m]

function VF = ManualVFs(strain, coords, type, angle, region);
%% Documentation
%This function produces maps of virtual fields based on the work of [1]
% Inputs:
% -strain - structure containing strain history for each point
% -coords - coordinate matrix for each point of measurement
% -type - vector of booleans to define generated VFs
% -angle - angle between global coordinate system and material coordinate
% system (angle = 0 for isotropic plasticity)
% -region - bounding coordinates of region of interest

%% TYPES OF SUPPORTED VFs
% -Type 1 - Uniform virtual fields - constant c22 strain equal to '1/H',
% other components equal to 0. Reaction force has to be included on both
% boundaries hence u_top = 2
%       u_1 = 0; u_2 = y/H;
%       eps_11 = 0; eps_22 = 1/H; eps_12 = 0;
% -Type 2 - This includes both shearing and horizontal stress and doesn't
% include vertical stress. As the displacement at the top boundary = 0 no EVW is included in cost function 
%   u_1 = x/W*(abs(y)-H)/H; u_2 = 0;
%   eps_11 = 1/W*(abs(y)-H)/H; eps_22 = 0; eps_12 = sgn(y)*x/WH
% -Type 3 - Periodical, includes all 3 components.
% As the displacement at the top boundary = 0 no EVW is included in cost function 
%   u_1 = u_2 = 1/pi*sin(pi*x/W)*cos(pi*y/2H)
%   eps_11 = 1/W cos(pi*x/W)*cos(pi*y/2H); eps_22 =
%   -1/2H*sin(pi*x/W)*sin(pi*y/2H); eps_12 = eps_11 + eps_22

% Outputs:
% - VF - structure containing virtual strains and displacements at the top
% boundary

% Reference:
% [1] - Rossi, M., Pierron, F., Stamborska, M.: Application of the virtual
% fields method to large strain anisotropic plasticity. IJSS, pp. 322-355
% (2016). DOI: 10.1016/j.ijsolstr.2016.07.015

% WRITTEN BY: Aleksander Marek (A.Marek@soton.ac.uk, aleksander.marek.pl@gmail.com)
% University of Southampton, September 2016

% Rotation Matrix 
angle = angle*pi/180;
c = cos(angle); s = sin(angle); Rcoef = eye(3,3); Rcoef(3,3) = 2; 
Rmat = [c^2 s^2 2*s*c; s^2 c^2 -2*s*c; -s*c s*c c^2-s^2];
Rmat(abs(Rmat)<eps) = 0;
Rmat = Rcoef*Rmat*inv(Rcoef);

if size(strain.c11,2) == length(coords);
    strain.c11 = strain.c11';
end


W = abs(region(1,2)-region(1,1))/2; %Half-Width of ROI
H = abs(region(2,2)-region(2,1))/2; %Half-Height of ROI

% Shift coordinates so the center of ROI is (0,0)
coords(:,2) = coords(:,2)-(region(2,1)+region(2,2))/2;
coords(:,1) = coords(:,1)-(region(1,1)+region(1,2))/2;

% Preallocate of memory
VF.eps.c11 = zeros(size(strain.c11,1), size(strain.c11,2), 3);
VF.eps.c22 = zeros(size(strain.c11,1), size(strain.c11,2), 3);
VF.eps.c22 = zeros(size(strain.c11,1), size(strain.c11,2), 3);
VF.u.c2 = zeros(size(strain.c11,2),1,3);

% Field type 1
VF.eps.c11(:,:,1) = zeros(size(strain.c11));
VF.eps.c22(:,:,1) = 1/H*ones(size(strain.c11));
VF.eps.c12(:,:,1) = zeros(size(strain.c11));
VF.u.c2(:,1,1) = 2*ones(size(strain.c11,2),1);

% Field type 2
VF.eps.c11(:,:,2) = repmat((abs(coords(:,2))-H)/(H*W),1,size(strain.c11,2));
VF.eps.c22(:,:,2) = zeros(size(strain.c11));
VF.eps.c12(:,:,2) = repmat(sign(coords(:,2)).*coords(:,1)/(H*W),1, size(strain.c11,2));
VF.u.c2(:,1,2) = zeros(size(strain.c11,2),1);

% Field type 3 
VF.eps.c11(:,:,3) = repmat(1/W*cos(pi*coords(:,1)/W).*cos(pi*coords(:,2)/(2*H)),1,size(strain.c11,2));
VF.eps.c22(:,:,3) = repmat(-1/(2*H)*sin(pi*coords(:,1)/W).*sin(pi*coords(:,2)/(2*H)),1, size(strain.c11,2));
VF.eps.c12(:,:,3) = (VF.eps.c11(:,:,3)+VF.eps.c22(:,:,3));
VF.u.c2(:,1,3) = zeros(size(strain.c11,2),1);


% Rotate fields to the material coordinate system
for pt = 1:size(strain.c11,1)
    for field = 1:3
       strainGlob = [VF.eps.c11(pt,1,field); VF.eps.c22(pt,1,field);VF.eps.c12(pt,1,field)];
       strainMat = Rmat*strainGlob;
       VF.eps.c11(pt,:,field) = strainMat(1)*ones(1,size(strain.c11,2),1);
       VF.eps.c22(pt,:,field) = strainMat(2)*ones(1,size(strain.c11,2),1);
       VF.eps.c12(pt,:,field) = strainMat(3)*ones(1,size(strain.c11,2),1);
   end 
end

% Output only desired fields
VF.eps.c11 = VF.eps.c11(:,:,type==1);
VF.eps.c22 = VF.eps.c22(:,:,type==1);
VF.eps.c12 = VF.eps.c12(:,:,type==1);
VF.u.c2 = VF.u.c2(:,:,type==1);

end
