# Supplementary material for: Sensitivity-based virtual fields for the non-linear virtual fields method
Source: Comput Mech. 2017 Apr 28;60(3):409–31. doi: 10.1007/s00466-017-1411-6 (PMC6961464; doi:10.1007/s00466-017-1411-6)
Supplement: Supplementary file 7 — Demo code in Matlab presenting implementation of the proposedvirtual fields. Supplementary material 7 (zip 74891 KB) [file 466_2017_1411_MOESM7_ESM.zip › meshGenerationStiffness.m]

function meshData = meshGenerationStiffness(strain, MeshX, MeshY, coords, area, meshSize, angle)
% This function produces mesh for Optimised Virtual Fields implemented in
% file VFStiffness.m. Linear Quadrilaterals are used. 
% For each point of measurement strain-displacement matrix is generated and
% stored. This virtual mesh is used to construct Global Stiffness Matrix
% using reduced integration and so for every element strain-displacement
% matrix is generated at the centroid and stored.
% Global strain-displacement matrix is computed which is later used to
% obtain virtual strains from virtual displacements.


% 
% Inputs:
% strain - structure containing 3 strain components c11, c22, c12 each one
%   being matrix [n_points x n_timesteps]
% MeshX, MeshY - Two matrices containing coordinates of vertices defining
%   virtual elements. They should be formulated in a way that the measurement
%   point is in the center of each element.
% Coords - [n_points, 2] - Matrix containing coordinates of each
%   measurement point
% meshSize - vector containing number of elements in x and y directions
% angle - Angle between global coordinate system and material coordinate
% system - for isotropic plasticity set angle = 0;
% Outputs:
% meshData - structure containing all neccesary information on mesh and
%   corresponding strain matrices to speed up the process of building the stiffness matrix 

n_points = size(strain.c11,1); %number of measurement points
n_timesteps = size(strain.c11, 2); %number of time steps

% Rotation matrix
angle = angle*pi/180;
c = cos(angle); s = sin(angle); Rcoef = eye(3,3); Rcoef(3,3) = 2; 
Rmat = [c^2 s^2 2*s*c; s^2 c^2 -2*s*c; -s*c s*c c^2-s^2];
Rmat(abs(Rmat)<eps) = 0;
Rmat = Rcoef*Rmat*inv(Rcoef);

% Number of elements:
nXelem = meshSize(1);
nYelem = meshSize(2);
n_elems = meshSize(1)*meshSize(2); %total number of elements

% Define numeration of the virtual nodes
vCoordsGrid = reshape(1:(nXelem+1)*(nYelem+1),nXelem+1,nYelem+1)'; %node ID


%% Define position of virtual nodes
% Find approximation where virtual nodes should be to have regular grid in
% X-direction
Xvec = linspace(MeshX(1,1),MeshX(1,end),nXelem+1);
% Adjust virtual nodes so that the virtual elements don't cross measurement
% elements
if mod(size(MeshX,2)-1,meshSize(1))~=0
    for i = 2:length(Xvec)-1
        tmp = abs(MeshX(1,2:end-1)-Xvec(i));
        [~, idx] = min(tmp);
        if idx < length(Xvec) && tmp(idx)==tmp(idx+1)
            idx = idx+1;
        end
        Xvec(i) = MeshX(1,idx);
    end
end
% Repeat the procedure for Y-direction
Yvec = linspace(MeshY(1,1), MeshY(end,1), nYelem+1);
if mod(size(MeshY,1)-1, meshSize(2)) ~= 0
    for i = 2:length(Yvec)-1
        tmp = abs(MeshY(2:end-1,1)-Yvec(i));
        [~, idx] = min(tmp);
        if idx < length(Yvec) && tmp(idx) == tmp(idx+1);
            idx = idx+1;
        end
        Yvec(i) = MeshY(idx,1);
    end
end
% Create virtual mesh
[vXcoords, vYcoords] = meshgrid(Xvec,Yvec);


%% Assembly connectivity matrix (Virtual nodes for each virtual elements)
connectivity = zeros(4,nXelem*nYelem); 
for i = 1:length(connectivity) %loop over elements
    if mod(i,nXelem)==0 %elements on the right boundary
        row = floor(i/nXelem);
        col = nXelem;
    else
   row = floor(i/nXelem)+1; %identify row of nodes bounding the element from top
      col = mod(i,nXelem); %identify column of nodes bounding the element from left
    end
   connectivity(:,i) = [(row-1)*(nXelem+1)+col, row*(nXelem+1)+col,...
       row*(nXelem+1)+col+1,(row-1)*(nXelem+1)+col+1];
end

%total number of nodes
nnodes = (nXelem+1)*(nYelem+1);
%total number of DoFs
n_dof = 2*nnodes;
%% Boundary conditions predefiniton
BCdofs = [];
BCdofs = [BCdofs, vCoordsGrid(1,1:end)*2, vCoordsGrid(end,1:end)*2,...
    vCoordsGrid(1,1:end)*2-1, vCoordsGrid(end,1:end)*2-1];
BCdofsBot = [vCoordsGrid(end,:)*2]; %vertical DoFs at the bottom edge
BCdofsTop = [vCoordsGrid(1,:)*2]; %vertical DoFs at the top edge
%unconstrained DoFs
actDofs = 1:n_dof; 
actDofs(BCdofs) = [];

%% In case of full integration
gauss_coords = zeros(4*n_elems, 2);
gauss_pt = [-1/sqrt(3) 1/sqrt(3);
            -1/sqrt(3) -1/sqrt(3);
            1/sqrt(3) -1/sqrt(3);
            1/sqrt(3) 1/sqrt(3)];

gauss_strain.c11 = zeros(4*n_elems, n_timesteps);
gauss_strain.c22 = zeros(4*n_elems, n_timesteps);
gauss_strain.c12 = zeros(4*n_elems, n_timesteps);

B_full = zeros(3,8,4,n_elems);


%% Connect each virtual element to data points and construct relevant strain-displacement matrices
act_elm = cell(n_elems,1); %elements in active zone (remove notch area)
% Preallocate global strain-displacement matrix mapping virtual displacements to virtual
% strains at the measurement points
Glob_B = zeros(3*n_points,n_dof);
% Preallocate space for strain matrix for each element
B_Out = zeros(3,8,n_elems);
% Preallocate space for Jacobian for each element
J_out = zeros(n_elems,1);
elem_counter = 0;
for elem = 1:n_elems; %loop over elements
%     Retrieve degrees of freedom associated with this element
    e_coords = zeros(4,2);
    e_dofs = [connectivity(:,elem)'*2-1;2*connectivity(:,elem)'];
    e_dofs = e_dofs(:);
%     Retrieve coordinates of element
    for i = 1:4
        node_coord = find(connectivity(i,elem)==vCoordsGrid);
        e_coords(i,:) = [vXcoords(node_coord), vYcoords(node_coord)]; 
    end
%     Get x/y min/max;
    coords_lim = [min(e_coords(:,1)), max(e_coords(:,1));
                min(e_coords(:,2)), max(e_coords(:,2))];
%     Find all measurement elements inside this virtual element
    act_measPt = find((coords(:,1)> coords_lim(1,1)) & (coords(:,1)<coords_lim(1,2)) &...
        (coords(:,2)>coords_lim(2,1)) & (coords(:,2)<coords_lim(2,2)));

    for i = 1:4 %loop over gauss points and compute global coordinate and B matrix
       [N, dNdxi] = shapeFunctions(gauss_pt(i,1), gauss_pt(i,2));
       gauss_coords((elem-1)*4+i,:) = N*e_coords;
       J = dNdxi'*e_coords;
       dNdx = dNdxi/J;
       B = strainMatrix(dNdx);
%        B = Rmat*B;
       B_full(:,:,i,elem) = B;
    end


%     If element is active (contains data points)
    if isempty(act_measPt)==0;
        elem_counter = elem_counter+1; %update counter
        act_elm{elem_counter} = [elem; act_measPt]; %store number of active element and number of corresponding measurement point
%     Create strain matrix
        for measPt = 1:length(act_measPt)
            %calculate natural coordinates of the measurement point within an element
            [xi, eta] = inverseTransform(e_coords, coords(act_measPt(measPt),:)); 
            % Calculate Jacobian
            [N, dNdxi] = shapeFunctions(xi,eta); %calculate shape functions and derivatives
            J = dNdxi'*e_coords;
            %derivatives of shape function wrt global coordinate system
            dNdx = dNdxi/J;
            %assemble the strain matrix
            B = strainMatrix(dNdx); %calculate strain matrix
            Brot = Rmat*B;
            %Store global strain matrix entries
            Glob_B(act_measPt(measPt),e_dofs) = Brot(1,:); 
            Glob_B(n_points+act_measPt(measPt), e_dofs) = Brot(2,:);
            Glob_B(2*n_points+act_measPt(measPt), e_dofs) = Brot(3,:);            
        end
%             Strain Matrix at the centroid of an element
            [N, dNdxi] = shapeFunctions(0,0); %calculate shape functions and derivatives
            J = dNdxi'*e_coords;
            %derivatives of shape function wrt global coordinate system
            dNdx = dNdxi/J;
            %assemble the strain matrix
            B = strainMatrix(dNdx); %calculate strain matrix            
            J_out(elem) = det(J); %store Jacobian
            B_Out(:,:,elem) = B; %store strain matrix in output variable
    end
end
%Find all nodes connected to active elements
act_elm = act_elm(1:elem_counter);
act_elem_list = [];
for i = 1:elem_counter
    act_elem_list = [act_elem_list; act_elm{i}(1)];
end


act_dofs = connectivity(:,act_elem_list); act_dofs = act_dofs(:);
act_dofs = unique(act_dofs);
%Calculate total number of active DoFs
n_dofs = 2*length(act_dofs);
% List all active DoFs
act_dofs = [2*act_dofs-1;2*act_dofs];

% Change Global Strain Matrix to sparse format
Glob_B = sparse(Glob_B);

% Create mapping for number of all DoFs to only active DoFs
dof_map = zeros(1,n_dof);
dof_map(sort(act_dofs)) = 1:length(act_dofs);

% Interpolate strain data to gauss points
for t = 1:n_timesteps;
    gauss_strain.c11(:,t) = griddata(coords(:,1), coords(:,2), strain.c11(:,t),...
                    gauss_coords(:,1), gauss_coords(:,2), 'nearest');
    gauss_strain.c22(:,t) = griddata(coords(:,1), coords(:,2), strain.c22(:,t),...
                    gauss_coords(:,1), gauss_coords(:,2), 'nearest');
    gauss_strain.c12(:,t) = griddata(coords(:,1), coords(:,2), strain.c12(:,t),...
                    gauss_coords(:,1), gauss_coords(:,2), 'nearest');
end

BCdofsTop = BCdofsTop(ismember(BCdofsTop,act_dofs));
BCdofsBot = BCdofsBot(ismember(BCdofsBot,act_dofs));

% Store all data relating to mesh
meshData.actDofs = actDofs; %List of unconstrained DoFs
meshData.BCdofsTop = BCdofsTop; %List of vertical DoFs at the top boundary
meshData.BCdofsBot = BCdofsBot; %List of vertical DoFs at the bottom boundary
meshData.vXcoords = vXcoords; %x-coordinates of vertices
meshData.vYcoords = vYcoords; %y-coordinates of vertices
meshData.virtConnectivity = connectivity; %connectivity matrix
meshData.vCoordsGrid = vCoordsGrid; %numbering of nodes
meshData.coords = coords; %coordinates of measurement points
meshData.B_elem = B_Out; %Strain matrix for each virtual element
meshData.Glob_B = Glob_B; %Global strain matrix
meshData.dof_map = dof_map; %DoF mapping
meshData.act_elem = act_elm; %List of active elements
meshData.J = J_out; %Jacobian for each element
meshData.n_dofs = n_dofs; %total number of DoFs
meshData.act_dofs = sort(act_dofs); %List of all active DoFs
meshData.MeshX = MeshX; %x-coordinates of vertices
meshData.MeshY = MeshY; %y-coordinates of vertices
meshData.area = area; %Area of measurement points
meshData.gauss_strain = gauss_strain; %Strain data interpolated to gaussian coordinates
meshData.B_full = B_full; %Strain matrix for gaussian points
end
