# Supplementary material for: Sensitivity-based virtual fields for the non-linear virtual fields method
Source: Comput Mech. 2017 Apr 28;60(3):409–31. doi: 10.1007/s00466-017-1411-6 (PMC6961464; doi:10.1007/s00466-017-1411-6)
Supplement: Supplementary file 7 — Demo code in Matlab presenting implementation of the proposedvirtual fields. Supplementary material 7 (zip 74891 KB) [file 466_2017_1411_MOESM7_ESM.zip › nestedMisesIdentification.m]

function [optiParams] = nestedMisesIdentification2(inpParams, strain, area, FGlob, meshData,...
    options, specPlot, LB, UB, TypX)

%% Documentation
% This function is an implementation of the non-linear Virtual Fields
% Method. It is based on searching material parameters values that minimise
% the difference between Internal and External Virtual Work using
% full-field measurements.

% == VIRTUAL FIELDS ==
% Three types of virtual fields are allowed:
%   -manual - manually defined over region of interest [1]
%   -stiffness-based - Minimize influence of white noise on variance of
%   Principle of Virtual Work. It is based on elasto-plastic stiffness
%   matrix and virtual mesh, for details see [2]
%   -sensitivity-based - Virtual fields are generated from incremental
%   stress sensitivity to each of constitutive parameters, [3]

% == SELECTIVE UPDATING ==
% In order to improve runing times, selective updating has been
% implemented; The new virtual fields are generated only if optimisation
% algorithm is close to converging (Change in cost function < upd_tol). The
% upd_tol is set up initially and every time new VFs are generated it is
% divided by upd_tol_tune which allows to perform updates initially rarely,
% and then more frequently as the algorithm converges to the minimum. In
% order to prevent the algorithm from stoping when new VFs are generated,
% the real value of cost function is modified with correctionFactor which
% artificially allows the algorithm to keep runing when a local minimum is
% encountered due to update of VFs. When the optimisation is finished the
% real cost function value can be obtained just be subtracting aggregated
% correctionFactor. Subfunction 'updVF' controls updating virtual fields.
% For details, see presentation.

% == PLOTS == 
% Three plot functions are available:
%  -@fvalplot - Plots value of modified cost function for each iteration in
%  a logscale. The colors of markers have following meaning:
%       -green: In this iteration new set of Virtual Fields has be
%       evaluated
%       -red: Virtual Fields from previous iterations were used
%       -black: Optimisation terminated
%   -@barplotfun - Plots current state of parameters scaled by reference
%   values.
%   -@VWplot - Plots showing current state of External/Internal Virtual
%   Works for each virtual field used for identification. 

% Input:
%   -inpParams - vector containing initial guess
%   -strain - structure containing strain data
%   -area - matrix containing area of each point of measurement
%   -FGlob - vector with total force measured in experiment
%   -meshData - structure containing all data about virtual mesh
%   constructed in the main program
%   -options - structure containing all settings
%   -specPlot - structure containing data about geometry of test specimen
%   -LB,UB - Lower and Upper Boundary of constrained optimisation
%   -TolX - vector with typical orders of sought parameters

% Output:
%    -optiParams - vector with identified parameters

% References:
% [1] - Rossi, M., Pierron, F., Stamborska, M.: Application of the virtual
% fields method to large strain anisotropic plasticity. IJSS, pp. 322-355
% (2016). DOI: 10.1016/j.ijsolstr.2016.07.015

% [2] - Pierron, F., Avril, S., The Tran, V.: Extension of the virtual 
% fields method to elasto-plastic material identication with cyclic loads
% and kinematic hardening. IJSS, pp. 2993-3010 (2010). 
% DOI: 10.1016/j.ijsolstr.2010.06.022


% WRITTEN BY: Aleksander Marek (A.Marek@soton.ac.uk, aleksander.marek.pl@gmail.com)
% University of Southampton, September 2016

% == PROGRAM ==
% Preallocate Virtual Fields structure and Virtual Work (to display)
VF = [];
VW = [];
% Initialize output
optiParams = inpParams;
% Flag if Virtual Fields have been updated (Display)
VFupdFlag = 0;
% Maintain running optimisation after VF update
correctionFactor = 0.1;
% Value of cost function at previous iteration
lastfval = 0;
% Number of iteration
iternum = 0;
% Set up initial tolerance for VF update
upd_tol = options.upd_tol;
%% Create plots
    % Cost function vs iteration
        figure('name', 'Cost function value vs iteration', ...
            'units', 'normalized', 'OuterPosition', [0.48, 0.05, 0.3, 0.4])
        fplotaxes = axes;
        symbol = 'gd'; redsym = []; greensym = []; blacksym = []; 
    % Relative value of each parameter    
        figure('name', 'Current relative value of parameters', ...
            'units', 'normalized', 'OuterPosition', [0.48, 0.45, 0.3, 0.4])
        baraxes = axes;
        switch options.hardening
            case 'linear'
                barlabels = {'\sigma_{0}/\sigma_{0}^{ref}', 'H/H^{ref}'};
            case 'Voce'
                barlabels = {'\sigma_{0}/\sigma_{0}^{ref}', 'R_{0}/R_{0}^{ref}',...
                   'R_{inf}/R_{inf}^{ref}', 'b/b^{ref}' };
        end
    % Virtual Work plot
       %For sensitivity-based virtual fields (multiple VFs)
       VWplotaxes = [];
       vwplots = [];
       VWfig = [];
       VWvideo = [];
       VW_annot = [];


%% Run optimisation with SQP algorithm
 [optiParams, fval, exitflag] = fmincon(...
@objfun, optiParams, [], [], [], [], LB, UB, [], ...
optimoptions('fmincon', 'TolFun', options.funTol, 'TolX', options.tolX, ...
'algorithm', 'sqp','MaxFunEvals', 3000, 'Display', 'Iter',...
'FinDiffType', options.fin_diff, 'TypicalX', TypX,...
'OutputFcn', {@updVF, @fvalplot, @barplotfun, @VWplot}));

    function [phi] = objfun(refParams) %Cost function to be minimize
    switch options.VFtype %Select type of Virtual Fields
        case 'manual' %manually-defined
            if ~isfield(VF, 'man'); %construct VF
                VF.man = ManualVFs(strain, specPlot.coords, options.manFields, 0, specPlot.region);
            end
            Params = [options.elastic, refParams]; %Guessed parameters
            [stress.comp] = vonMisesPlasticity(Params,strain, options); %reconstruct stress
            [phi,~,VW.par1] = VFMCostFunction(stress.comp, VF.man, area, FGlob,0,0); %Compute costfunction
% %             =================================
        case 'sensitivity' %sensitivity-based VFs
            phi = zeros(1,length(refParams)); %multiple VFs contributions
            Params = [options.elastic, refParams]; %Guessed parameters
            [stress.ref] = vonMisesPlasticity(Params,strain, options); %reconstruct stress
            for i = 1:length(refParams) %loop over all constitutive parameters
                if  ~isfield(VF,['par',num2str(i)]) %if given VF doesn't exist, generate it
                    % Calculate incremental stress sensitivity
                    [incrStress, stressSens] = stressSensitivity(stress.ref, strain, Params, i, options);
                    % Use stress sensitivity to generate VF
                    if isfield(options, 'sensmap'); %if map type is specified
                        switch options.sensmap; 
                            case 'incr' %incremental stress sensitivity
                                VF.(['par',num2str(i)]) = optiVF(incrStress, meshData.sensi);
                            case 'total' %stress sensitivity
                                VF.(['par',num2str(i)]) = optiVF(stressSens, meshData.sensi);
                        end %switch
                    else %if not specified use incremental stress sensitivity by default
                        VF.(['par',num2str(i)]) = optiVF(incrStress, meshData.sensi);
                    end %if
                end
                %Compute residual of PVW and IVW/EVW
                 [dPhi,~,VW.(['par',num2str(i)])] = VFMCostFunction(stress.ref, VF.(['par',num2str(i)]), area, FGlob,1, options.VFscale);
                %Store cost function for each parameter 
                 phi(i) = dPhi;
            end
            %Sum up all cost function contributions
            phi = sum(phi);
            if VFupdFlag %If VFs were updated, update correction Factor
                correctionFactor = (lastfval*0.99)-phi;
                VFupdFlag = 0; %reset VFupdFlag 
            end
            phi = phi+correctionFactor;  %Modify cost function with correctionFactor         
% %             ======================================
        case 'stiffness' %stiffness-based VFs
            phi = 0; %preallocate
            params = [options.elastic, refParams]; %Guessed parameters
            if ~isfield(VF, 'stiff'); %if given VF doesn't exist, generate it
                %Computes both VFs and stress history
                [VF.stiff, stress] = VFStiffness(meshData.stiffness, strain, params, options,0);
            else
                %If using old VF, do not compute D^{ep}, only stress
                %history
                options.stiffness = 0;
                stress = vonMisesPlasticity(params,strain, options);
                options.stiffness = 1;
            end
            %Compute cost function
            [dPhi,~,VW.par1] = VFMCostFunction(stress, VF.stiff, area, FGlob,1,1);
            phi = phi+dPhi;
            if VFupdFlag %If VFs were updated, update correction Factor
                correctionFactor = (lastfval*0.99)-phi;
                VFupdFlag = 0; %reset VFupdFlag 
            end
            phi = phi+correctionFactor; %Modify cost function with correctionFactor 
    end        

end %function

    function info = updVF(x, optimValues, state)
%        This function controls the process of updating virtual fields
        info = 0;
        if strcmp(options.VFtype,'sensitivity') || strcmp(options.VFtype, 'stiffness')
            lastfval = optimValues.fval; %store current value of the cost function
            switch state
                case 'iter'
                    if optimValues.firstorderopt < upd_tol; %if change<tolerance remove old virtual fields
                        if strcmp(options.VFtype, 'sensitivity') 
                            for i = 1:length(x);
                                VF = rmfield(VF, ['par',num2str(i)]);
                            end
                        elseif strcmp(options.VFtype, 'stiffness')
                            VF = rmfield(VF, 'stiff');
                        end
                        VFupdFlag = 1; %set flag that VFs were updated
                        symbol = 'gd'; %Green symbol
                        upd_tol = upd_tol/options.upd_tol_tune; %Adjust new tolerance
                    end
            end
        end

    end

    function info = fvalplot(x, optimValues, state)
%         This function plots cost function value vs iteration
        info = 0;
        switch state
            case 'iter'
                iternum = iternum+1; %current iter
                h = scatter(fplotaxes, iternum, optimValues.fval, symbol, 'Filled');    %add new point
                if isempty(redsym) & symbol == 'rd';
                    redsym = h;
                end
                if isempty(greensym) & symbol == 'gd';
                    greensym = h;
                end
                symbol = 'rd';
                drawnow
                if optimValues.iteration == 0;
                    grid(fplotaxes, 'on');
                    xlabel(fplotaxes, 'Iteration')
                    ylabel(fplotaxes, 'Cost function values')
                    set(fplotaxes, 'YScale', 'log')
                    hold(fplotaxes, 'on')
                end
            case 'done'
                h = scatter(fplotaxes, iternum, optimValues.fval, 'kd', 'Filled');
                if isempty(blacksym);
                    blacksym = h;
                end
        end
    end

    function info = barplotfun(x, optimValues, state)
%         This function plots bar chart of current value of each parameter
%         scaled by the reference values
        info = 0;
        switch state
            case 'iter'
                if length(x) == 2
                    target = [297.5 3170];
                else
                    target = [179.8 3170 117.7 3500];
                end
                barplot = bar(baraxes,x./target);
                set(barplot.Parent(1), 'XTickLabel', barlabels);
                grid(baraxes, 'on')
                drawnow
        end

    end

    function info = VWplot(x, optimValues, state);
%         This function plots the Internal and External Virtual Work for9
%         each virtual field used at the current iteration.
        info = 0;
        switch state
            case 'init' %Create subfigures
                if strcmp(options.VFtype, 'sensitivity')
                    if strcmp(options.hardening, 'linear') %(2x1 subplot)
                        VWfig = figure('name', 'Virtual Work', 'units', 'normalized', 'OuterPosition',[0,0.45, 0.48, 0.4]);
                        % s0
                        VWplotaxes.sub1 = subplot(1,2,1, 'OuterPosition', [0 0 0.5 1]);
                        % H
                        VWplotaxes.sub2 = subplot(1,2,2, 'OuterPosition', [0.5, 0, 0.5, 1]);
                    elseif strcmp(options.hardening, 'Voce'); %(2x2 subplot)
                        VWfig = figure('name', 'Virtual Work', 'units', 'normalized', 'OuterPosition',[0,0.05, 0.48, 0.8]);
                        % s0
                        VWplotaxes.sub1 = subplot(2,2,1,'OuterPosition', [0, 0.51, 0.5,0.49]);
                        % R0 
                        VWplotaxes.sub2 = subplot(2,2,2,'OuterPosition', [0.5, 0.51, 0.5,0.49]);
                        % Rinf
                        VWplotaxes.sub3 = subplot(2,2,3,'OuterPosition', [0, 0, 0.5,0.49]);
                        % b 
                        VWplotaxes.sub4 = subplot(2,2,4,'OuterPosition', [0.5, 0, 0.5,0.49]);
                    end
                else %just single virtual field)
                    VWfig = figure('name', 'Virtual Work', 'units', 'normalized', 'OuterPosition', [0.18, 0.45, 0.3, 0.4]);
                    VWplotaxes.sub1 = subplot(1,1,1, 'OuterPosition', [0 0 1 1]);
                end
                % Save video of VW evolution
                if options.VW_video
                    clk = clock;
                    name = sprintf('VW_hardening_%s_VFs_%s_%02.0f_%02.0f_%02.0f_%02.0f_%02.0f_%02.0f.avi',...
                    options.hardening,options.VFtype,clk(1),clk(2),clk(3),clk(4),clk(5),clk(6));
                    VWvideo = VideoWriter(name);
                    VWvideo.FrameRate = 2;
                    VWvideo.Quality = 100;
                    open(VWvideo);
                end                
            case 'iter'
                if optimValues.iteration == 0 %Draw plots for first iteration
                    nbarplots = length(fieldnames(VWplotaxes)); %number of virtual fields
                    % Add number of annotation
                    VW_annot.txt = annotation('textbox',...
                        'String', ['Iteration: ' num2str(optimValues.iteration)],...
                        'LineStyle', 'none', ...
                        'FontSize', 10,...
                        'FontWeight', 'bold',...
                        'Position', [0.40, 0.95, 0.2, 0.05],...
                        'HorizontalAlignment', 'center');
                    for sub = 1:nbarplots %Plot for every VF
                        % External Virtual Work                        
                        vwplots.(['sub',num2str(sub)]).evw = ...
                            plot(VWplotaxes.(['sub',num2str(sub)]),...
                                0:length(VW.(['par',num2str(sub)]).scaled.EVW)-1,...
                                VW.(['par',num2str(sub)]).scaled.EVW, ...
                                '-b', 'LineWidth', 2);
                        % Add other plots    
                        hold(VWplotaxes.(['sub',num2str(sub)]), 'on');
                        % Internal Virtual Work
                        vwplots.(['sub',num2str(sub)]).ivw = ...
                            plot(VWplotaxes.(['sub',num2str(sub)]), ...
                            0:length(VW.(['par',num2str(sub)]).scaled.IVW)-1, ...
                            VW.(['par',num2str(sub)]).scaled.IVW,...
                            'LineStyle', 'none', 'Marker', 'x', 'Color',...
                            'red', 'MarkerFaceColor', 'red', 'LineWidth', 2);
                        % Residual
                        vwplots.(['sub',num2str(sub)]).res = ...
                            plot(VWplotaxes.(['sub',num2str(sub)]), ...
                            0:length(VW.(['par',num2str(sub)]).scaled.res)-1,...
                            VW.(['par',num2str(sub)]).scaled.res,...
                            '--k', 'LineWidth', 2);      
                        grid(VWplotaxes.(['sub',num2str(sub)]), 'on');
                        xlabel(VWplotaxes.(['sub',num2str(sub)]), 'Time step');
                        ylabel(VWplotaxes.(['sub',num2str(sub)]), 'Virtual Work [-]');
                        xlim(VWplotaxes.(['sub',num2str(sub)]), [0, length(VW.(['par',num2str(sub)]).scaled.IVW)]);
                        % Add right axis
                        VWplotaxes.right.(['sub',num2str(sub)]) =...
                            axes('Position',get(VWplotaxes.(['sub',num2str(sub)]),'Position'),...
                           'XAxisLocation','top',...
                           'YAxisLocation','right',...
                           'Color','none',...
                           'XColor','none','YColor','k');
                       % Right axis is copy of left, scaled by alpha
                       set(VWplotaxes.right.(['sub',num2str(sub)]), 'YLim',...
                           get(VWplotaxes.(['sub',num2str(sub)]), 'YLim')./VW.(['par',num2str(sub)]).alpha);
                       set(VWplotaxes.right.(['sub',num2str(sub)]), 'YTick',...
                           get(VWplotaxes.(['sub',num2str(sub)]), 'YTick')./VW.(['par',num2str(sub)]).alpha)
                       set(VWplotaxes.right.(['sub',num2str(sub)]), 'YTickLabel',...
                           sprintf('%1.1e\n',get(VWplotaxes.(['sub',num2str(sub)]), 'YTick')./VW.(['par',num2str(sub)]).alpha));
                       set(VWplotaxes.right.(['sub',num2str(sub)]), 'Position',...
                           get(VWplotaxes.(['sub',num2str(sub)]), 'Position'));
                       ylabel(VWplotaxes.right.(['sub',num2str(sub)]), 'Virtual Work [Nm]') 
                       % Adjust size of the figure to include right axis
                       current_pos = get(VWplotaxes.(['sub',num2str(sub)]), 'Position');
                       new_margin = get(VWplotaxes.right.(['sub',num2str(sub)]), 'TightInset');
                       current_pos(3) = current_pos(3)-new_margin(3);
                       set(VWplotaxes.(['sub',num2str(sub)]), 'Position', current_pos);
                       % Translate right axis back to plot area
                       current_pos_r = get(VWplotaxes.right.(['sub',num2str(sub)]), 'Position');
                       current_pos_r([1 3]) = current_pos([1 3]);
                       set(VWplotaxes.right.(['sub',num2str(sub)]), 'Position', current_pos_r);
                        % Link axes
                        linkaxes([VWplotaxes.(['sub',num2str(sub)]),...
                            VWplotaxes.right.(['sub',num2str(sub)])], 'x');
                        hold(VWplotaxes.right.(['sub',num2str(sub)]), 'off');                                                                          
                    end %drawing plots
                    switch nbarplots %Add subtitles
                        case 2
                            title(VWplotaxes.sub1, '\sigma_{0}');
                            title(VWplotaxes.sub2, 'H');
                        case 4
                            title(VWplotaxes.sub1, '\sigma_{0}');
                            title(VWplotaxes.sub2, 'R_{0}');
                            title(VWplotaxes.sub3, 'R_{inf}');
                            title(VWplotaxes.sub4, 'b');  
                    end
                    % Add legend
                    VW_annot.leg = legend(VWplotaxes.sub1, 'External Virtual Work',...
                        'Internal Virtual Work', 'Residual', 'Location', 'Best');
                else %iteration > 0
                    nbarplots = length(fieldnames(VWplotaxes))-1;
                    for sub = 1:nbarplots %update data for each subplot
                        set(vwplots.(['sub',num2str(sub)]).evw, 'YData', VW.(['par',num2str(sub)]).scaled.EVW);
                        set(vwplots.(['sub',num2str(sub)]).ivw, 'YData', VW.(['par',num2str(sub)]).scaled.IVW);
                        set(vwplots.(['sub',num2str(sub)]).res, 'YData',  VW.(['par',num2str(sub)]).scaled.res);
                       % Right axis is copy of left, scaled by alpha
                       set(VWplotaxes.right.(['sub',num2str(sub)]), 'YLim',...
                           get(VWplotaxes.(['sub',num2str(sub)]), 'YLim')./VW.(['par',num2str(sub)]).alpha);
                       set(VWplotaxes.right.(['sub',num2str(sub)]), 'YTick',...
                           get(VWplotaxes.(['sub',num2str(sub)]), 'YTick')./VW.(['par',num2str(sub)]).alpha)
                       set(VWplotaxes.right.(['sub',num2str(sub)]), 'YTickLabel',...
                           sprintf('%1.1e\n',get(VWplotaxes.(['sub',num2str(sub)]), 'YTick')./VW.(['par',num2str(sub)]).alpha));
%                        set(VWplotaxes.right.(['sub',num2str(sub)]), 'Position',...
%                            get(VWplotaxes.(['sub',num2str(sub)]), 'Position'));
                       set(VW_annot.txt, 'String', ['Iteration: ',num2str(optimValues.iteration)]);
                    end
                    VW_annot.leg = legend(VWplotaxes.sub1, 'External Virtual Work',...
                        'Internal Virtual Work', 'Residual', 'Location', 'Best');
                end
                drawnow
                if options.VW_video;
                    currFrame = getframe(VWfig);
                    writeVideo(VWvideo, currFrame);
                end
            case 'done'
                if options.VW_video
                    close(VWvideo);
                end
        end

    end
end
