# Supplementary material for: Sensitivity-based virtual fields for the non-linear virtual fields method
Source: Comput Mech. 2017 Apr 28;60(3):409–31. doi: 10.1007/s00466-017-1411-6 (PMC6961464; doi:10.1007/s00466-017-1411-6)
Supplement: Supplementary file 7 — Demo code in Matlab presenting implementation of the proposedvirtual fields. Supplementary material 7 (zip 74891 KB) [file 466_2017_1411_MOESM7_ESM.zip › nestedMisesIdentification_old.m]

function [optiParams] = nestedMisesIdentification(inpParams, strain, area, FGlob, meshData,...
    options, specPlot, LB, UB, TypX)

%% Documentation
% This function is an implementation of the non-linear Virtual Fields
% Method. It is based on searching material parameters values that minimise
% the difference between Internal and External Virtual Work using
% full-field measurements.

% == VIRTUAL FIELDS ==
% Three types of virtual fields are allowed:
%   -manual - manually defined over region of interest [1]
%   -stiffness-based - Minimize influence of white noise on variance of
%   Principle of Virtual Work. It is based on elasto-plastic stiffness
%   matrix and virtual mesh, for details see [2]
%   -sensitivity-based - Virtual fields are generated from incremental
%   stress sensitivity to each of constitutive parameters, [3]

% == SELECTIVE UPDATING ==
% In order to improve runing times, selective updating has been
% implemented; The new virtual fields are generated only if optimisation
% algorithm is close to converging (Change in cost function < upd_tol). The
% upd_tol is set up initially and every time new VFs are generated it is
% divided by upd_tol_tune which allows to perform updates initially rarely,
% and then more frequently as the algorithm converges to the minimum. In
% order to prevent the algorithm from stoping when new VFs are generated,
% the real value of cost function is modified with correctionFactor which
% artificially allows the algorithm to keep runing when a local minimum is
% encountered due to update of VFs. When the optimisation is finished the
% real cost function value can be obtained just be subtracting aggregated
% correctionFactor. Subfunction 'updVF' controls updating virtual fields.
% For details, see presentation.

% == PLOTS == 
% Three plot functions are available:
%  -@fvalplot - Plots value of modified cost function for each iteration in
%  a logscale. The colors of markers have following meaning:
%       -green: In this iteration new set of Virtual Fields has be
%       evaluated
%       -red: Virtual Fields from previous iterations were used
%       -black: Optimisation terminated
%   -@barplotfun - Plots current state of parameters scaled by reference
%   values.
%   -@VWplot - Plots showing current state of External/Internal Virtual
%   Works for each virtual field used for identification. 

% Input:
%   -inpParams - vector containing initial guess
%   -strain - structure containing strain data
%   -area - matrix containing area of each point of measurement
%   -FGlob - vector with total force measured in experiment
%   -meshData - structure containing all data about virtual mesh
%   constructed in the main program
%   -options - structure containing all settings
%   -specPlot - structure containing data about geometry of test specimen
%   -LB,UB - Lower and Upper Boundary of constrained optimisation
%   -TolX - vector with typical orders of sought parameters

% Output:
%    -optiParams - vector with identified parameters

% References:
% [1] - Rossi, M., Pierron, F., Stamborska, M.: Application of the virtual
% fields method to large strain anisotropic plasticity. IJSS, pp. 322-355
% (2016). DOI: 10.1016/j.ijsolstr.2016.07.015

% [2] - Pierron, F., Avril, S., The Tran, V.: Extension of the virtual 
% fields method to elasto-plastic material identication with cyclic loads
% and kinematic hardening. IJSS, pp. 2993-3010 (2010). 
% DOI: 10.1016/j.ijsolstr.2010.06.022


% WRITTEN BY: Aleksander Marek (A.Marek@soton.ac.uk, aleksander.marek.pl@gmail.com)
% University of Southampton, September 2016

% == PROGRAM ==
% Preallocate Virtual Fields structure and Virtual Work (to display)
VF = [];
VW = [];
% Initialize output
optiParams = inpParams;
% Flag if Virtual Fields have been updated (Display)
VFupdFlag = 0;
% Maintain running optimisation after VF update
correctionFactor = 0.1;
% Value of cost function at previous iteration
lastfval = 0;
% Number of iteration
iternum = 0;
% Set up initial tolerance for VF update
upd_tol = options.upd_tol;
%% Create plots
    % Cost function vs iteration
        figure('name', 'Cost function value vs iteration', ...
            'units', 'normalized', 'OuterPosition', [0.48, 0.05, 0.3, 0.4])
        fplotaxes = axes;
        symbol = 'gd'; redsym = []; greensym = []; blacksym = []; 
    % Relative value of each parameter    
        figure('name', 'Current relative value of parameters', ...
            'units', 'normalized', 'OuterPosition', [0.48, 0.45, 0.3, 0.4])
        baraxes = axes;
        switch options.hardening
            case 'linear'
                barlabels = {'\sigma_{0}/\sigma_{0}^{ref}', 'H/H^{ref}'};
            case 'Voce'
                barlabels = {'\sigma_{0}/\sigma_{0}^{ref}', 'R_{0}/R_{0}^{ref}',...
                   'R_{inf}/R_{inf}^{ref}', 'b/b^{ref}' };
        end
    % Virtual Work plot
       %For sensitivity-based virtual fields (multiple VFs)
        if strcmp(options.VFtype, 'sensitivity')
            if strcmp(options.hardening, 'linear') %(2x1 subplot)
                figure('name', 'Virtual Work', 'units', 'normalized', 'OuterPosition',[0,0.45, 0.48, 0.4])
                VWplotaxes.sub1 = subplot(1,2,1);
                VWplotaxes.sub2 = subplot(1,2,2);
            elseif strcmp(options.hardening, 'Voce'); %(2x2 subplot)
                figure('name', 'Virtual Work', 'units', 'normalized', 'OuterPosition',[0,0.05, 0.48, 0.8])
                VWplotaxes.sub1 = subplot(2,2,1);
                VWplotaxes.sub2 = subplot(2,2,2);
                VWplotaxes.sub3 = subplot(2,2,3);
                VWplotaxes.sub4 = subplot(2,2,4);
            end
        else %just single virtual field)
            figure('name', 'Virtual Work', 'units', 'normalized', 'OuterPosition', [0.18, 0.45, 0.3, 0.4])
            VWplotaxes = axes;
        end

%% Run optimisation with SQP algorithm
 [optiParams, fval, exitflag] = fmincon(...
@objfun, optiParams, [], [], [], [], LB, UB, [], ...
optimoptions('fmincon', 'TolFun', options.funTol, 'TolX', options.tolX, ...
'algorithm', 'sqp','MaxFunEvals', 3000, 'Display', 'Iter',...
'FinDiffType', options.fin_diff, 'TypicalX', TypX,...
'OutputFcn', {@updVF, @fvalplot, @barplotfun, @VWplot}));

    function [phi] = objfun(refParams) %Cost function to be minimize
    switch options.VFtype %Select type of Virtual Fields
        case 'manual' %manually-defined
            if ~isfield(VF, 'man'); %construct VF
                VF.man = ManualVFs(strain, specPlot.coords, options.manFields, 0, specPlot.region);
            end
            Params = [options.elastic, refParams]; %Guessed parameters
            [stress.comp] = vonMisesPlasticity(Params,strain, options); %reconstruct stress
            [phi,~,VW] = VFMCostFunction(stress.comp, VF.man, area, FGlob,0,0); %Compute costfunction
% %             =================================
        case 'sensitivity' %sensitivity-based VFs
            phi = zeros(1,length(refParams)); %multiple VFs contributions
            Params = [options.elastic, refParams]; %Guessed parameters
            [stress.ref] = vonMisesPlasticity(Params,strain, options); %reconstruct stress
            for i = 1:length(refParams) %loop over all constitutive parameters
                if  ~isfield(VF,['par',num2str(i)]) %if given VF doesn't exist, generate it
                    % Calculate incremental stress sensitivity
                    incrStress = stressSensitivity(stress.ref, strain, Params, i, options);
                    % Use incremental stress sensitivity to generate VF
                    VF.(['par',num2str(i)]) = optiVF(incrStress, meshData.sensi);
                end
                %Compute residual of PVW and IVW/EVW
                 [dPhi,~,VW.(['par',num2str(i)])] = VFMCostFunction(stress.ref, VF.(['par',num2str(i)]), area, FGlob,1, options.VFscale);
                %Store cost function for each parameter 
                 phi(i) = dPhi;
            end
            %Sum up all cost function contributions
            phi = sum(phi);
            if VFupdFlag %If VFs were updated, update correction Factor
                correctionFactor = (lastfval*0.99)-phi;
                VFupdFlag = 0; %reset VFupdFlag 
            end
            phi = phi+correctionFactor;  %Modify cost function with correctionFactor         
% %             ======================================
        case 'stiffness' %stiffness-based VFs
            phi = 0; %preallocate
            params = [options.elastic, refParams]; %Guessed parameters
            if ~isfield(VF, 'stiff'); %if given VF doesn't exist, generate it
                %Computes both VFs and stress history
                [VF.stiff, stress] = VFStiffness(meshData.stiffness, strain, params, options,0);
            else
                %If using old VF, do not compute D^{ep}, only stress
                %history
                options.stiffness = 0;
                stress = vonMisesPlasticity(params,strain, options);
                options.stiffness = 1;
            end
            %Compute cost function
            [dPhi,~,VW] = VFMCostFunction(stress, VF.stiff, area, FGlob,1,1);
            phi = phi+dPhi;
            if VFupdFlag %If VFs were updated, update correction Factor
                correctionFactor = (lastfval*0.99)-phi;
                VFupdFlag = 0; %reset VFupdFlag 
            end
            phi = phi+correctionFactor; %Modify cost function with correctionFactor 
    end        

end %function

    function info = updVF(x, optimValues, state)
%        This function controls the process of updating virtual fields
        info = 0;
        if strcmp(options.VFtype,'sensitivity') || strcmp(options.VFtype, 'stiffness')
            lastfval = optimValues.fval; %store current value of the cost function
            switch state
                case 'iter'
                    if optimValues.firstorderopt < upd_tol; %if change<tolerance remove old virtual fields
                        if strcmp(options.VFtype, 'sensitivity') 
                            for i = 1:length(x);
                                VF = rmfield(VF, ['par',num2str(i)]);
                            end
                        elseif strcmp(options.VFtype, 'stiffness')
                            VF = rmfield(VF, 'stiff');
                        end
                        VFupdFlag = 1; %set flag that VFs were updated
                        symbol = 'gd'; %Green symbol
                        upd_tol = upd_tol/options.upd_tol_tune; %Adjust new tolerance
                    end
            end
        end

    end

    function info = fvalplot(x, optimValues, state)
%         This function plots cost function value vs iteration
        info = 0;
        switch state
            case 'iter'
                iternum = iternum+1; %current iter
                h = scatter(fplotaxes, iternum, optimValues.fval, symbol, 'Filled');    %add new point
                if isempty(redsym) & symbol == 'rd';
                    redsym = h;
                end
                if isempty(greensym) & symbol == 'gd';
                    greensym = h;
                end
                symbol = 'rd';
                drawnow
                if optimValues.iteration == 0;
                    grid(fplotaxes, 'on');
                    xlabel(fplotaxes, 'Iteration')
                    ylabel(fplotaxes, 'Cost function values')
                    set(fplotaxes, 'YScale', 'log')
                    hold(fplotaxes, 'on')
                end
            case 'done'
                h = scatter(fplotaxes, iternum, optimValues.fval, 'kd', 'Filled');
                if isempty(blacksym);
                    blacksym = h;
                end
        end
    end

    function info = barplotfun(x, optimValues, state)
%         This function plots bar chart of current value of each parameter
%         scaled by the reference values
        info = 0;
        switch state
            case 'iter'
                if length(x) == 2
                    target = [297.5 3170];
                else
                    target = [179.8 3170 117.7 3500];
                end
                barplot = bar(baraxes,x./target);
                set(barplot.Parent(1), 'XTickLabel', barlabels);
                grid(baraxes, 'on')
                drawnow
        end

    end

    function info = VWplot(x, optimValues, state);
%         This function plots the Internal and External Virtual Work for
%         each virtual field used at the current iteration.
        info = 0;
        switch state
            case 'iter'
                if strcmp(options.VFtype, 'sensitivity'); %for sensitivity, make few plots
                    if strcmp(options.hardening, 'linear') %linear hardening = 2
                        for sub = 1:2
                            plot(VWplotaxes.(['sub',num2str(sub)]), 0:length(VW.(['par',num2str(sub)]).scaled.EVW),...
                                [0;VW.(['par',num2str(sub)]).scaled.EVW], '-b', 'LineWidth', 2)
                            hold(VWplotaxes.(['sub',num2str(sub)]), 'on');
                            plot(VWplotaxes.(['sub',num2str(sub)]), 0:length(VW.(['par',num2str(sub)]).scaled.IVW), ...
                            [0,VW.(['par',num2str(sub)]).scaled.IVW], 'LineStyle', 'none', 'Marker', 'x', 'Color', 'red', 'MarkerFaceColor', 'red', 'LineWidth', 2)
                            plot(VWplotaxes.(['sub',num2str(sub)]), 0:length(VW.(['par',num2str(sub)]).scaled.IVW),...
                                [0;VW.(['par',num2str(sub)]).scaled.EVW]'-[0,VW.(['par',num2str(sub)]).scaled.IVW], '--k', 'LineWidth', 2);
                            hold(VWplotaxes.(['sub',num2str(sub)]), 'off');
                            grid(VWplotaxes.(['sub',num2str(sub)]), 'on');
                            xlabel(VWplotaxes.(['sub',num2str(sub)]), 'Time step');
                            ylabel(VWplotaxes.(['sub',num2str(sub)]), 'Virtual Work [-]');
                            xlim(VWplotaxes.(['sub',num2str(sub)]), [0, length(VW.(['par',num2str(sub)]).scaled.IVW)]);
                        end
                        title(VWplotaxes.sub1, '\sigma_{0}');
                        title(VWplotaxes.sub2, 'H');
                        legend(VWplotaxes.sub1, 'External Virtual Work', 'Internal Virtual Work', 'Residual', 'Location', 'Best')
                    elseif strcmp(options.hardening, 'Voce'); %Voce hardening = 4
                        for sub = 1:4
                            plot(VWplotaxes.(['sub',num2str(sub)]), 0:length(VW.(['par',num2str(sub)]).scaled.EVW),...
                                [0;VW.(['par',num2str(sub)]).scaled.EVW], '-b', 'LineWidth', 2)
                            hold(VWplotaxes.(['sub',num2str(sub)]), 'on');
                            plot(VWplotaxes.(['sub',num2str(sub)]), 0:length(VW.(['par',num2str(sub)]).scaled.IVW), ...
                            [0,VW.(['par',num2str(sub)]).scaled.IVW], 'LineStyle', 'none', 'Marker', 'x', 'Color', 'red', 'MarkerFaceColor', 'red', 'LineWidth', 2)
                            plot(VWplotaxes.(['sub',num2str(sub)]), 0:length(VW.(['par',num2str(sub)]).scaled.IVW),...
                                [0;VW.(['par',num2str(sub)]).scaled.EVW]'-[0,VW.(['par',num2str(sub)]).scaled.IVW], '--k', 'LineWidth', 2);
                            hold(VWplotaxes.(['sub',num2str(sub)]), 'off');
                            grid(VWplotaxes.(['sub',num2str(sub)]), 'on');
                            xlabel(VWplotaxes.(['sub',num2str(sub)]), 'Time step');
                            ylabel(VWplotaxes.(['sub',num2str(sub)]), 'Virtual Work [-]');
                            xlim(VWplotaxes.(['sub',num2str(sub)]), [0, length(VW.(['par',num2str(sub)]).scaled.IVW)]);
                        end
                        title(VWplotaxes.sub1, '\sigma_{0}');
                        title(VWplotaxes.sub2, 'R_{0}');
                        title(VWplotaxes.sub3, 'R_{inf}');
                        title(VWplotaxes.sub4, 'b');                        
                        legend(VWplotaxes.sub1, 'External Virtual Work', 'Internal Virtual Work', 'Residual', 'Location', 'Best')
                    end
                else %other types of VFs, only 1 plot
                    plot(VWplotaxes, 0:length(VW.scaled.EVW),...
                        [0;VW.scaled.EVW], '-b', 'LineWidth', 2)
                    hold(VWplotaxes, 'on');
                    plot(VWplotaxes, 0:length(VW.scaled.IVW), ...
                        [0,VW.scaled.IVW], 'LineStyle', 'none', 'Marker', 'x', 'Color', 'red', 'MarkerFaceColor', 'red', 'LineWidth', 2)
                    plot(VWplotaxes, 0:length(VW.scaled.IVW),...
                        [0;VW.scaled.EVW]'-[0,VW.scaled.IVW], '--k', 'LineWidth', 2);
                    hold(VWplotaxes, 'off');
                    grid(VWplotaxes, 'on');
                    xlabel(VWplotaxes, 'Time step');
                    ylabel(VWplotaxes, 'Virtual Work [-]');
                    legend(VWplotaxes, 'External Virtual Work',' Internal Virtual Work', 'Residual', 'Location', 'Best')
                end
        end
        drawnow
    end
end
