# Supplementary material for: Sensitivity-based virtual fields for the non-linear virtual fields method
Source: Comput Mech. 2017 Apr 28;60(3):409–31. doi: 10.1007/s00466-017-1411-6 (PMC6961464; doi:10.1007/s00466-017-1411-6)
Supplement: Supplementary file 7 — Demo code in Matlab presenting implementation of the proposedvirtual fields. Supplementary material 7 (zip 74891 KB) [file 466_2017_1411_MOESM7_ESM.zip › optiVF.m]

function [VF] = ...
            optiVF(refmap, meshData)
%% Documentation
% This function creates Virtual fields (both strains and displacements)
% based on reference map in a least square sense founded on basis of 
% piecewise linear functions defined by nodes in the virtual mesh. 
% It also imposes boundary conditions on the virtual displacements,
% so that at the top edge vertical displacement is constant along the edge,
% horizontal displacement along the edge is 0, and the bottom edge is fixed.
% Inputs:
%   -refmap - structure containing 3 components {c11, c22, c12} which are
%   used to formulate set of virtual sets.
%   -meshData - structure defining virtual mesh. See function
%   GlobalStrainMatrix for more information
% Outputs:
%   -VF - structure containing neccesary information about the VFs:
%          - virtual strains evaluated at the location of measurement
%          points
%          - virtual displacements at each node
%          - displacement at the top edge of the region

% WRITTEN BY: Aleksander Marek (A.Marek@soton.ac.uk, aleksander.marek.pl@gmail.com)
% University of Southampton, September 2016

%% Function
% Load data from meshData structure
A = meshData.A; %global strain matrix
invA = meshData.invA; %pseudo inverse of global strain matrix
actDofs = meshData.actDofs; %non-constrained degrees of freedom
BCdofsTop = meshData.BCdofsTop; %DoFs at the top edge
BCdofsBot = meshData.BCdofsBot; %DoFs at the bottom edge
nDofs = size(A,2); %Number of DoFs in the virtual mesh
nTimeSteps = size(refmap.c11,2); %Number of time steps
%preallocation of memory for all virtual displacement coordinates
VF.eps.c11 = zeros(size(refmap.c11));
VF.eps.c22 = zeros(size(refmap.c22));
VF.eps.c12 = zeros(size(refmap.c12));
VF.u.c2 = zeros(nTimeSteps,1);
VF.vU = zeros(nDofs, size(refmap.c11,2));
d = [0; 0; 0]; %imposed displacements at master nodes
d = [];
nMeasPt = size(A,1)/3; %number of Measurement points in the model
%iterate over time steps to produce virtual fields map
for tstep = 1:nTimeSteps
%     Target vector of strain components extended with 0 displacements at
%     constrained DoFs
    b = [refmap.c11(:,tstep); refmap.c22(:,tstep); refmap.c12(:,tstep);d]; 
    %preallocate memory for virtual displacements of nodes
    vU = zeros(nDofs,1);
%   solve pseudo-inverse problem
    vU(actDofs) = invA*b;
%   put the displacement value of the master nodes to the slave nodes at the top edge  
    vU(BCdofsTop(2:end)) = vU(BCdofsTop(1));
%   Make sure 0 displacements are imposed (the pseudo problem would produce
%   very small, but nonzero displacements)
    vU([BCdofsBot(1), BCdofsBot(1)-1, BCdofsTop(1)-1]) = 0;
%   Calculate virtual strains at measurement points using global strain
%   matrix
    ve = A*vU; %calculate strains
%     Allocate computed data in output variable
    VF.eps.c11(:,tstep) = ve(1:nMeasPt);
    VF.eps.c22(:,tstep) = ve(nMeasPt+1:nMeasPt*2);
    VF.eps.c12(:,tstep) = ve(2*nMeasPt+1:nMeasPt*3);
    VF.u.c2(tstep) = mean(vU(BCdofsTop,:));
    VF.vU(:,tstep) = vU;
end


end %function
