# Supplementary material for: Sensitivity-based virtual fields for the non-linear virtual fields method
Source: Comput Mech. 2017 Apr 28;60(3):409–31. doi: 10.1007/s00466-017-1411-6 (PMC6961464; doi:10.1007/s00466-017-1411-6)
Supplement: Supplementary file 7 — Demo code in Matlab presenting implementation of the proposedvirtual fields. Supplementary material 7 (zip 74891 KB) [file 466_2017_1411_MOESM7_ESM.zip › SensitvityVF_Demo.m]

clear all;
close all;
format shortg;

%% Documentation

% This script demonstrates implementation of various virtual fields for the
% non-linear Virtual Fields Method. The procedure is applied to isotropic
% J-2 plasticity with von Mises criterion and two different hardening
% models: linear and Voce. Simulated experimental data file is imported 
% and modified with suitable noise/smoothing techniques, then used to identify reference parameters.

% Reference parameters:
%   -linear hardening - s_0 = 297.5 MPa, H = 3170 MPa
%   -Voce hardening - s_0 = 179.8 MPa, R_0 = 3170 MPa, R_inf = 117.7 MPa,
%   b = 3500 [-].

% == STRUCTURE OF THE DATA ==
% -strain - structure containing 3 fields 'c11, c22, c12' strain
% components. Each field is a matrix [n_points x n_time_steps] containing
% all deformation history for every point
% -FGlob - vector containing loading force at each time step
% -specPlot - structure containing data about specimen geometry, fields:
%   -coords - matrix [n_points x 2] containing x,y coordinates of each
%   point of measurement
%   -region - [x_min, x_max; y_min y_max] - 2x2 matrix containing bounding
%   coordinates of region of interest
%   -feat - matrix containing geometry features for ploting purpose;
%   currently only circular features are allowed with [x_cen, y_cen, rad]
%   entries
% -MeshX, MeshY - Matrix contaning coordinates of measurement grid (see
% presentation for details)

% == OUTLINE OF THE PROCEDURE ==
%   -Set up options for the identification process
%   -Import data
%   -Add noise
%   -Perform temporal smoothing
%   -Reduce data set
%   -Construct virtual mesh for sensitivity or stiffness-based VFs
%   -Perform minimisation with fmincon function and SQP algorithm to
%   identify material parameters

% == PLOT MODE ==
% Instead of performing identification, it is possible to load all
% identification-related data into work space (such as stress, strain
% increments, virtual fields, stress sensitivities etc.) and plot them with
% doubleNotchVisu command. This allows to understand evolution of VFs better,
% see the mapping between incremental stress sensitivity and VFs, differences
% between different types of VFs etc...
% The VFs are evaluated using reference values of parameters.

% WRITTEN BY: Aleksander Marek (A.Marek@soton.ac.uk, aleksander.marek.pl@gmail.com)
% University of Southampton, September 2016

%% Setting for identification process

% Material Model settings
    % Hardening type (linear, Voce)
    options.hardening = 'linear';
    % Elastic parameters [E, nu]
    options.elastic = [199e3 0.32];
% Noise settings
    % Add noise (0/1)
    options.noise = 0;
    % Noise level (in strains);
    options.noise_lvl = 150e-6;
% Temporal smoothing settings (0/1)
    % Add temporal smoothing
    options.smoothing = 0;
    % Temporal smoothing type (moving window avg - 'window', Butterworth filter -
    % 'Butterworth'
    options.smoothing_type = 'moving';
    % Parameters for smoothing:
    %   -For moving window - window size
    %   -For Butterworth filter - order and half-power frequency
    options.smoothing_par = [5];
    % Use every n-th frame of data (1/2/3/4)
    options.timeSkip = 3;
% Radial-return settings
    % Set tolerance for radial-return algorithm
    options.tol = 1e-6;
    % Set iterations limit for radial-return algorithm
    options.iter_lim = 1000;
% Virtual Fields settings
    % Virtual fields type (manual/sensitivity/stiffness)
    options.VFtype = 'sensitivity';
    % Chose Type of manually-defined VFs (Boolean) (1st - uniform, see ManualVFs for more options)
    options.manFields = [1 0 0];
    % Chose scaling parameter for sensitivity-based virtual fields
    options.VFscale = 0.3;
    % Chose perturbation parameter dX (the value selected here is taken with '-' sign)
    options.dX = 0.1;
    % Chose virtual mesh size (up to 20x20);
    options.meshSize = [14 14];
    % Chose stress senstivity map to use (total/incr)
    options.sensmap = 'incr';
% Optimisation settings
    % Run optimisation (0/1)    
    options.identification = 1;
    % Tolerance to terminate (cost function change)
    options.funTol = 1e-9;
    % Tolerance to terminate (variable change)
    options.tolX = 1e-8;
    % Starting tolerance for updating VFs (see presentation for details)
    options.upd_tol = 1e-4;
    % Tuning parameter for updating VFs
    options.upd_tol_tune = 2.1;
    % Gradient estimation with Finite Difference (central/forward)
    options.fin_diff = 'forward';
    % Save video of VW evolution (0/1)
    options.VW_video = 0;
% Plot Mode
    % Enter the plot mode
    options.plot = 0;

%% Preparation of data

% load data
fprintf('Importing data...\n')
tic
switch options.hardening
    case 'linear'
        load('FGlob_linear_Quad');
        load('data_linInt_linear_Quad_150_150');
    case 'Voce'
        load('FGlob_Voce_Quad');
        load('data_linInt_Voce_Quad_150_150');
end
T = toc;
fprintf('Done in %1.1f sec\n\n', T);
strain_fig = doubleNotchVisu(specPlot.coords, strain.c22,...
    size(strain.c22,2), specPlot.region, specPlot.feat);
set(strain_fig, 'name', 'Specimen geometry and final vertical strain map'); 
drawnow


% Add noise

if options.noise
    fprintf('Adding noise...\n')
    tic
    strain.c11 = strain.c11 + options.noise_lvl*randn(size(strain.c11));
    strain.c22 = strain.c22 + options.noise_lvl*randn(size(strain.c22));
    strain.c12 = strain.c12 + options.noise_lvl*randn(size(strain.c12));
    T = toc;
    fprintf('Done in %1.1f sec\n\n', T);
end


% Add temporal smoothing
if options.smoothing
    fprintf('Temporal smoothing...\n')
    reverseStr = '';
    switch options.smoothing_type
        case 'window'; %moving window average 
            for pt = 1:size(strain.c11, 1);
                strain.c11(pt,:) = smooth(strain.c11(pt,:), options.smoothing_par(1));
                strain.c22(pt,:) = smooth(strain.c22(pt,:), options.smoothing_par(1));
                strain.c12(pt,:) = smooth(strain.c12(pt,:), options.smoothing_par(1));
                msg = sprintf('Completed %1.0f %%%', 100*pt/size(strain.c11,1));
                msg = [msg,'%'];
                fprintf([reverseStr,msg]);
                reverseStr = repmat(sprintf('\b'), 1, length(msg)-1);
            end
        case 'Butterworth'; %Butterworth filter
            order = options.smoothing_par(1);
            cut_freq = options.smoothing_par(2);
            d1 = designfilt('lowpassiir', 'DesignMethod', 'butter',...
                    'FilterOrder', order, 'HalfPowerFrequency', cut_freq);
            for pt = 1:size(strain.c11, 1);    
                strain.c11(pt,:) = filtfilt(d1, strain.c11(pt,:));
                strain.c22(pt,:) = filtfilt(d1, strain.c22(pt,:));
                strain.c12(pt,:) = filtfilt(d1, strain.c12(pt,:));
                msg = sprintf('Completed %1.0f %%%', 100*pt/size(strain.c11,1));
                msg = [msg,'%'];
                fprintf([reverseStr,msg]);
                reverseStr = repmat(sprintf('\b'), 1, length(msg)-1);
            end
    end
    T = toc;
    fprintf('Done in %1.1f sec\n\n', T);
end

% Use only every n-th frame
fprintf('Trimming data...\n')
tic
timeSkip = options.timeSkip;
strain.c11 = strain.c11(:,timeSkip:timeSkip:end);
strain.c22 = strain.c22(:,timeSkip:timeSkip:end);
strain.c12 = strain.c12(:,timeSkip:timeSkip:end);
area = area(:,timeSkip:timeSkip:end);
FGlob = FGlob(timeSkip:timeSkip:end);
T = toc;
fprintf('Done in %1.1f sec\n\n', T);
%% Prepare virtual meshes
meshData = [];
%Virtual mesh for sensitivity-based VFs
if strcmp(options.VFtype, 'sensitivity');
    fprintf('Constructing virtual mesh for sensitivity-based VFs...\n')
    tic
    meshData.sensi = globalStrainMat(strain, specPlot.coords,...
    options.meshSize, MeshX, MeshY, 0);
    T = toc;
    fprintf('Done in %1.1f sec\n\n', T);
%Virtual mesh for stiffness-based VFs
elseif strcmp(options.VFtype, 'stiffness');
    fprintf('Constructing virtual mesh for stiffness-based VFs\n')
    tic
    meshData.stiffness = meshGenerationStiffness(strain, MeshX, MeshY, ...
        specPlot.coords, area, options.meshSize,0);
    T = toc;
    fprintf('Done in %1.1f sec\n\n', T);
end

%% Set optimisation options

switch options.hardening
    case 'linear'
        inpParams = [(rand(1)+0.5)*297.5, (rand(1)+0.5)*3.17e3];
        LB = [0, 0]; UB = [450 5000];
        VF.ParVF = inpParams;
        TypX = [3e2, 3e3];
        refParams = [297.5 3170];
    case 'Voce'
        inpParams = (0.5+rand(1,4)).*[179.8, 3170, 117.7, 3.5e3];
        LB = [80, 0, 50, 1000]; UB = [300, 6000, 300, 6000];
        TypX = [2e2, 3e3, 1e2, 3e3];
        refParams = [179.8 3170 117.7 3500];
end

%% Perform optimisation
if options.identification
    fprintf('Identification procedure started at:\n')
    clk = clock;
    fprintf('%02.0f:%02.0f:%02.0f\n',clk(4),clk(5),clk(6));
    tic
    outParams = nestedMisesIdentification(inpParams, strain, area, FGlob, meshData,...
            options, specPlot, LB, UB, TypX);
    T = toc;
    fprintf('Identification procedure took:\n');
    fprintf('%02.0f minutes and %02.0f seconds\n', floor(T/60), mod(T,60));
    fprintf('Identified parameters:\n');
    disp(outParams);
    fprintf('Identified parameters scaled by reference values:\n')
    disp(outParams./refParams);
    fprintf('\n');
end

%% Enter plot mode
if options.plot
    fprintf('Entering the plot mode\n\n')
%    Compute stress
    fprintf('Computing stress...\n')
   [stress.ref, peeq] = vonMisesPlasticity([199e3, 0.32, refParams],strain, options); 
    fprintf('Done!\n\n')
%   Compute strain increments;
    deps.c11 = [strain.c11(:,1), strain.c11(:,2:end)-strain.c11(:,1:end-1)];
    deps.c22 = [strain.c22(:,1), strain.c22(:,2:end)-strain.c22(:,1:end-1)];
    deps.c12 = [strain.c12(:,1), strain.c12(:,2:end)-strain.c12(:,1:end-1)];
%    Compute VFs
    % Manual    
    fprintf('Generating Manual VFs...\n')
    VF.man = ManualVFs(strain, specPlot.coords, ...
        options.manFields, 0, specPlot.region);
    fprintf('Done!\n\n')
    % Sensitivity-based
    fprintf('Generating sensitivity-based VFs...\n')
    if ~isfield(meshData, 'sensi');
            fprintf('Constructing virtual mesh for sensitivity-based VFs...\n')
            meshData.sensi = globalStrainMat(strain, specPlot.coords,...
            options.meshSize, MeshX, MeshY, 0);
    end
    for par_num = 1:length(refParams);%VF constructed for all parameters
        fprintf('Parameter %d...\n', par_num)
        % Incremental stress sensitivity and stress sensitivity
        % (incrStress.par1 etc.)
        [incrStress.(['par',num2str(par_num)]), stressSens.(['par',num2str(par_num)])] =...
            stressSensitivity(stress.ref, strain,...
            [199e3, 0.32, refParams], par_num, options);
        % Compute virtual fields, use either incrStress or stressSens    
        VF.sensi.(['par',num2str(par_num)]) = optiVF(incrStress.(['par',num2str(par_num)]), meshData.sensi);
    end
    fprintf('Done!\n\n')
    % Stiffness based
    fprintf('Generating stiffness-based VFs...\n')
    if ~isfield(meshData, 'stiff');
        fprintf('Constructing virtual mesh for stiffness-based VFs\n')
        meshData.stiffness = meshGenerationStiffness(strain, MeshX, MeshY, ...
        specPlot.coords, area, options.meshSize,0);   
    end
    [VF.stiff, stress] = VFStiffness(meshData.stiffness, strain, [199e3, 0.32, refParams], options,0);
    fprintf('Done!\n\n')
    fprintf('All data loaded into work space, plotting some maps\n')
%   Make plots    (Use the same command to plot any other map instead of
%   deps.c22)
    doubleNotchVisu(specPlot.coords, deps.c22, 15, specPlot.region, specPlot.feat);
    doubleNotchVisu(specPlot.coords, VF.man.eps.c22, 10, specPlot.region, specPlot.feat);
    doubleNotchVisu(specPlot.coords, VF.stiff.eps.c22, 10, specPlot.region, specPlot.feat);
    doubleNotchVisu(specPlot.coords, VF.sensi.par1.eps.c22, 10, specPlot.region, specPlot.feat);
    doubleNotchVisu(specPlot.coords, VF.sensi.par2.eps.c22, 10, specPlot.region, specPlot.feat);
end
