# Supplementary material for: Sensitivity-based virtual fields for the non-linear virtual fields method
Source: Comput Mech. 2017 Apr 28;60(3):409–31. doi: 10.1007/s00466-017-1411-6 (PMC6961464; doi:10.1007/s00466-017-1411-6)
Supplement: Supplementary file 7 — Demo code in Matlab presenting implementation of the proposedvirtual fields. Supplementary material 7 (zip 74891 KB) [file 466_2017_1411_MOESM7_ESM.zip › shapeFunctions.m]

function [N, dNdxi] = shapeFunctions(xi, eta);
%% Documentation
% This function returns matrix containing shape functions and matrix contaning
% derivative of shape functions with respect to local coord system for 4-noded
% quadrilateral element calculated at local coordinates xi, eta

% WRITTEN BY: Aleksander Marek (A.Marek@soton.ac.uk, aleksander.marek.pl@gmail.com)
% University of Southampton, September 2016
%% Function

% Shape functions
N = zeros(1,4);
N(1) = 0.25*(1-xi)*(1+eta);
N(2) = 0.25*(1-xi)*(1-eta);
N(3) = 0.25*(1+xi)*(1-eta);
N(4) = 0.25*(1+xi)*(1+eta);

dNdxi = zeros(4,2);
dNdxi(1,1) = -0.25*(1+eta);
dNdxi(1,2) = 0.25*(1-xi);
dNdxi(2,1) = -0.25*(1-eta);
dNdxi(2,2) = -0.25*(1-xi);
dNdxi(3,1) = 0.25*(1-eta);
dNdxi(3,2) = -0.25*(1+xi);
dNdxi(4,1) = 0.25*(1+eta);
dNdxi(4,2) = 0.25*(1+xi);


end %function
