# Supplementary material for: Sensitivity-based virtual fields for the non-linear virtual fields method
Source: Comput Mech. 2017 Apr 28;60(3):409–31. doi: 10.1007/s00466-017-1411-6 (PMC6961464; doi:10.1007/s00466-017-1411-6)
Supplement: Supplementary file 7 — Demo code in Matlab presenting implementation of the proposedvirtual fields. Supplementary material 7 (zip 74891 KB) [file 466_2017_1411_MOESM7_ESM.zip › strainMatrix.m]

function B = strainMatrix(dNdx);
%% Documentation
% This function assembles element strain-displacement matrix for 4-noded quadrilateral
% element given derivatives of shape functions with respect to global
% coordinate system

%% Function
B = [dNdx(1,1), 0, dNdx(2,1), 0, dNdx(3,1), 0, dNdx(4,1), 0;
    0, dNdx(1,2), 0, dNdx(2,2), 0, dNdx(3,2), 0, dNdx(4,2);
    dNdx(1,2), dNdx(1,1), dNdx(2,2), dNdx(2,1), dNdx(3,2), dNdx(3,1), ...
    dNdx(4,2), dNdx(4,1)];


end %function
