# Supplementary material for: Sensitivity-based virtual fields for the non-linear virtual fields method
Source: Comput Mech. 2017 Apr 28;60(3):409–31. doi: 10.1007/s00466-017-1411-6 (PMC6961464; doi:10.1007/s00466-017-1411-6)
Supplement: Supplementary file 7 — Demo code in Matlab presenting implementation of the proposedvirtual fields. Supplementary material 7 (zip 74891 KB) [file 466_2017_1411_MOESM7_ESM.zip › stressSensitivity.m]

function [stressInc,stressSensi] = stressSensitivity(trueStress, strain,params,parID, options);
%% Documentation
% This function creates stress sensitivity map that can be used as a base
% for sensitivity-based virtual fields. The stress sensitvity is calculated with
% respect to selected material parameter by performing radial return
% algorithm to obtain new stress field, which is then subtracted from
% the reference field. Finally output map is provided in terms of
% incremental stress for each time step
% -Inputs:
%   -trueStress - structure {c11, c22, c12} - containing stress components
%       at each measurement point calculated with reference parameters
%   -strain - structure {c11, c22, c12} - containing strains obtained in
%       experiment
%   -params - set of reference parameters
%   -parID - integer, 1:NumPlasticParams - number of plastic integer to
%   vary
% -Output:
%   -stressInc - structure {c11, c22, c12} - containing stress senstivity increments
%       at each time step calculated from sensitivity fields
% 
% WRITTEN BY: Aleksander Marek (A.Marek@soton.ac.uk, aleksander.marek.pl@gmail.com)
% University of Southampton, September 2016
%% Function
        dX = options.dX;
        params(2+parID) = (1-dX)*params(2+parID); %vary selected parameter
        stressSensi = vonMisesPlasticity(params,strain,options); %calculate new stress field
        %obtain relative difference between the reference stress and new stress
        stressSensi.c11 = stressSensi.c11-trueStress.c11; 
        stressSensi.c22 = stressSensi.c22-trueStress.c22;
        stressSensi.c12 = stressSensi.c12-trueStress.c12;
        %calculate stress increments
        stressInc.c11 = [zeros(size(trueStress.c11,1),1),...
            stressSensi.c11(:,2:end)-stressSensi.c11(:,1:end-1)];    
        stressInc.c22 = [zeros(size(trueStress.c22,1),1),...
            stressSensi.c22(:,2:end)-stressSensi.c22(:,1:end-1)];
        stressInc.c12 = [zeros(size(trueStress.c12,1),1),...
            stressSensi.c12(:,2:end)-stressSensi.c12(:,1:end-1)];

end %function
