# Supplementary material for: Sensitivity-based virtual fields for the non-linear virtual fields method
Source: Comput Mech. 2017 Apr 28;60(3):409–31. doi: 10.1007/s00466-017-1411-6 (PMC6961464; doi:10.1007/s00466-017-1411-6)
Supplement: Supplementary file 7 — Demo code in Matlab presenting implementation of the proposedvirtual fields. Supplementary material 7 (zip 74891 KB) [file 466_2017_1411_MOESM7_ESM.zip › VFMCostFunction.m]

function [phi, res_t, res] = VFMCostFunction(stress, VF, area, FGlob, scaling, scale_par)
%%Documentation
% This function produces scalar value of cost function used in the non-linear
% Virtual Fields Method based on Principle of Virtual Work
% Input:
% -stress: structure containing stress components for history of
% deformation
% -VF: structure containing virtual strain components ([n_points x time_steps] matrix)
% and virtual displacements at point where resultant force is measured
% -area: Matrix with area of each point of measurement 
% -FGlob: Vector containing measured resultant force at each time step
% -scaling: Boolean - introduce scaling of cost function
% -scale_par - Scaling parameter for sensitivity-based VFs controling
% number of IVW values taken to compute scaling parameter alpha
% 
% Output:
% - phi - scalar value of cost function (residual)
% - res_t - residual at each time step
% - res - structure contaning ploting data about IVW/EVW

% WRITTEN BY: Aleksander Marek (A.Marek@soton.ac.uk, aleksander.marek.pl@gmail.com)
% University of Southampton, September 2016

%     Scaling wrt to mean value of x% most contributing IVW terms 
    if scaling 
%         Compute IVW without scaling
        VIW = sum(stress.c22.*VF.eps.c22.*area,1)+...
                    sum(stress.c11.*VF.eps.c11.*area,1)+...
                    sum(stress.c12.*VF.eps.c12.*area,1);
        sortVIW = sort(abs(VIW), 'descend'); %sort from the largest to lowest
        numSteps = floor(scale_par*size(VF.eps.c22,2)); %compute how many steps to use
        if numSteps == 0;
            numSteps = 1;
        end
        alpha = (1/mean(sortVIW(1:numSteps)))*ones(1,size(stress.c11,2)); %compute scaling par
    else
        alpha = ones(1,size(stress.c11,2)); %no scaling
    end
    uGlob = VF.u.c2; %retrieve virtual displacement of the top boundary
%     Residual per time step
    res_t = ((sum(stress.c22.*VF.eps.c22.*area.*repmat(alpha,size(stress.c22,1),1),1)+...
                sum(stress.c11.*VF.eps.c11.*area.*repmat(alpha,size(stress.c22,1),1),1)+...
                sum(stress.c12.*VF.eps.c12.*area.*repmat(alpha,size(stress.c22,1),1),1)-...
                (uGlob.*FGlob.*alpha')')).^2;
    phi = sum(res_t); %total residual
    % Residual components (to Display)
    res.scaled.c11 = sum(stress.c11.*VF.eps.c11.*area.*repmat(alpha,size(stress.c22,1),1),1);
    res.scaled.c22 = sum(stress.c22.*VF.eps.c22.*area.*repmat(alpha,size(stress.c22,1),1),1);
    res.scaled.c12 = sum(stress.c12.*VF.eps.c12.*area.*repmat(alpha,size(stress.c22,1),1),1);
    res.scaled.IVW = [0,res.scaled.c11+res.scaled.c22+res.scaled.c12];
    res.unscaled.c11 = sum(stress.c11.*VF.eps.c11.*area,1);
    res.unscaled.c22 = sum(stress.c22.*VF.eps.c22.*area,1);
    res.unscaled.c12 = sum(stress.c12.*VF.eps.c12.*area,1);
    res.unscaled.IVW = [0,res.unscaled.c11+res.unscaled.c22+res.unscaled.c12];    
    res.scaled.EVW = [0, transpose(uGlob.*FGlob.*alpha')];
    res.unscaled.EVW = [0, transpose(uGlob.*FGlob)];
    res.scaled.res = [res.scaled.EVW-res.scaled.IVW];
    res.unscaled.res = [res.unscaled.EVW-res.unscaled.IVW];
    res.alpha = alpha(1,1);
    
end %function
