# Supplementary material for: Sensitivity-based virtual fields for the non-linear virtual fields method
Source: Comput Mech. 2017 Apr 28;60(3):409–31. doi: 10.1007/s00466-017-1411-6 (PMC6961464; doi:10.1007/s00466-017-1411-6)
Supplement: Supplementary file 7 — Demo code in Matlab presenting implementation of the proposedvirtual fields. Supplementary material 7 (zip 74891 KB) [file 466_2017_1411_MOESM7_ESM.zip › VFStiffness.m]

function [VF,stress] = VFStiffness(meshData, strain, params, options, angle)
%% Documentation
% This function produces Virtual Fields for nonlinear application with
% method outlined in Pierron, Avril, Tran, "Extension of the virtual fields
% method to elasto-plastic material identification with cyclic loads and
% kinematic hardening", IJSS 2010. The method was extended to work with
% linear quadrilateral elements which are integrated with reduced
% integration. 
% The virtual mesh data is pre-generated with meshGenerationStiffness
% function

% Inputs:
% -meshData: structure containing information about virtual mesh, see
% meshGenerationStiffness for more details
% -strain: structure with strain history
% -params: Current value of material parameters
% -options: structure containing settings
% -angle: angle between material coordinate system and virtual mesh
% coordinate system (for isotropic plasticity - angle = 0)

% Outputs:
% -VF: structure containing all virtual strain components as well as
% vertical displacement of the top edge
% -stress: structure containing current state of stress

% WRITTEN BY: Aleksander Marek (A.Marek@soton.ac.uk, aleksander.marek.pl@gmail.com)
% University of Southampton, September 2016

% Rotation matrix
angle = -angle*pi/180;
c = cos(angle); s = sin(angle); Rcoef = eye(3,3); Rcoef(3,3) = 2; 
Rmat = [c^2 s^2 2*s*c; s^2 c^2 -2*s*c; -s*c s*c c^2-s^2];
Rmat(abs(Rmat)<eps) = 0;
Rmat = Rcoef*Rmat*inv(Rcoef);

% Load coordinates of virtual nodes
vXcoords = meshData.vXcoords;
vYcoords = meshData.vYcoords;
area = meshData.area;
% Load numbering of nodes
vCoordsGrid = meshData.vCoordsGrid;
BCdofsBot = meshData.BCdofsBot; %vertical DoFs at the top boundary
BCdofsTop = meshData.BCdofsTop; %vertical DoFs at the bottom boundary
% Load coordinates of measurement points
coords = meshData.coords;
L = abs(max(vYcoords(:,1))-min(vYcoords(:,1))); %length of the speciment
% Load connectivity matrix
connectivity = meshData.virtConnectivity;
% Number of virtual elements
n_elems = size(connectivity,2);
% Number of virtual degrees of freedom
n_dof = meshData.n_dofs;
% Number of time steps
n_incr = size(strain.c11,2);
options.stiffness = 1; %compute elasto-plastic stiffness matrix
% List of active elements and corresponding measurement points
act_elem = meshData.act_elem;
% Number of measurement points
n_points = size(strain.c11,1); 
% Load strain matrices for each elements
B_elem = meshData.B_elem;
% Load global strain matrix
Glob_B = meshData.Glob_B;
% Load DoF Mapping from all DoFs to active DoFs only
dof_map = meshData.dof_map;
% Load Jacobian for each virtual element
J = meshData.J;
% Map BC DoFs from total DoFs to active-only DoFs
BCdofsBot = dof_map(BCdofsBot);
BCdofsTop = dof_map(BCdofsTop);

% Preallocate memory for output
VF.eps.c11 = zeros(size(strain.c11));
VF.eps.c22 = zeros(size(strain.c11));
VF.eps.c12 = zeros(size(strain.c11));
VF.vU = zeros(length(vXcoords(:))*2, n_incr);

% Calculate stress, elastoplastic tangential stiffness matrix and effective stress
    [stress,~,Dep, ~, seq] = vonMisesPlasticity(params,strain,options);

% Create list of DoFs for each virtual element
dof_list = [connectivity*2-1;
          connectivity*2];
% Sort it to suitable format
dof_list = dof_list([1, 5, 2, 6, 3, 7, 4, 8],:);
% Map it to reduced DoF list
for i = 1:size(connectivity,2)
    dof_list(:,i) = dof_map(dof_list(:,i));
end

% Loop over time steps
for t_step = 1:n_incr;
% Preallocate memory for indices and values of sparse Stiffness Matrix
    i_ind = zeros(length(act_elem)*64,1);
    j_ind = zeros(length(act_elem)*64,1);
    s_ind = zeros(length(act_elem)*64,1);

    elm_num = 0; %active element counter
    % Loop over each active element
    for current_elem = 1:length(act_elem);
        elem = act_elem{current_elem}; %fetch number of current element (elem(1) 
%         as well as ID of all points of measurement within this element
%         (elem(2:end))
        elm_num = elm_num+1; %increase counter
    % Retrieve degrees of freedom associated with this element
        e_dofs = dof_list(:,elem(1));        
    % Reshape elastoplastic tangential stiffness matrix
        D_el = Dep(:,elem(2:end),t_step);
        D_el = mean(D_el',1);
        D_el = reshape(D_el,3,3);
        D_el = Rmat'*D_el*Rmat; %Rotate to global coordinate system (only for anisotropy)
        seq_el = mean(seq(elem(2:end),t_step));
        area_fact = 5/4*sum(area(elem(2:end),t_step))/J(elem(1)); %'fill factor' of the element
        
    % Compute local stiffness matrix        
        Kel = area_fact*seq_el*4*B_elem(:,:,elem(1))'*D_el*B_elem(:,:,elem(1))*det(J(elem(1)))/5;
    % Represent matrix in indices form        
        e_dofs_i = repmat(e_dofs,8,1);
        e_dofs_j = repmat(e_dofs',8,1);
        elm_s_val = Kel(:);
    % Allocate indices in indices list        
        i_ind((elm_num-1)*64+1:elm_num*64) = e_dofs_i;
        j_ind((elm_num-1)*64+1:elm_num*64) = e_dofs_j;
        s_ind((elm_num-1)*64+1:elm_num*64) = elm_s_val;
    end %current element
%     Form Global Stiffness Matrix
    K = sparse(i_ind,j_ind,s_ind, n_dof, n_dof);
%     Vector containing constrained DoFs
    BCvec = [BCdofsTop'-1; BCdofsTop'; BCdofsBot'-1; BCdofsBot'];
    H_sparse = K*K;
%     Number of constraints
    n_constr = length(BCvec);
      
%     Assembly constraint matrix in sparse format
    conMat = sparse(1:n_constr, BCvec,...
        ones(n_constr,1), n_constr, n_dof);

%     Formulate Lagrangian Problem

    A = [H_sparse, conMat';
        conMat, sparse(n_constr,n_constr)];

    imposed_u = zeros(n_constr,1);
    imposed_u(length(BCdofsTop)+1:2*length(BCdofsTop)) = L; %L
    b = [zeros(n_dof,1);imposed_u];

%     Solve for virtual displacements
    Vu = A\b;
%     Displacements of all vertices in mesh
    displ = zeros(length(vXcoords(:))*2,1);
%     List of all active DoFs
    act_dof = dof_map;
    act_dof = find(act_dof ~= 0);
%     Place calculated virtual displacements at vector displ
    displ(act_dof) = Vu(1:n_dof);
%     displ(act_dof) = 0;
%     Calculate Virtual Strains at each measurement point  
    virtStrain = Glob_B*displ; %Vu(1:n_dof);
%     Store VFs in output structure
    VF.eps.c11(:,t_step) = virtStrain(1:n_points);
    VF.eps.c22(:,t_step) = virtStrain(n_points+1:2*n_points);
    VF.eps.c12(:,t_step) = virtStrain(2*n_points+1:3*n_points);
    VF.u.c2(t_step,1) = mean(Vu(BCdofsTop,:));
    VF.vU(:,t_step) = displ;


end

end
