# Supplementary material for: Sensitivity-based virtual fields for the non-linear virtual fields method
Source: Comput Mech. 2017 Apr 28;60(3):409–31. doi: 10.1007/s00466-017-1411-6 (PMC6961464; doi:10.1007/s00466-017-1411-6)
Supplement: Supplementary file 7 — Demo code in Matlab presenting implementation of the proposedvirtual fields. Supplementary material 7 (zip 74891 KB) [file 466_2017_1411_MOESM7_ESM.zip › virtualStrain.m]

function [ve, B, u] = virtualStrain(ptCoords, virtU, elemID, connectivity,...
     vXcoords, vYcoords, vCoordsGrid);
%% Documentation
% This function calculates virtual strain at given point of virtual mesh
% given virtual displacements
% Inputs:
% ptCoords - [1x 2] vector containing coordinates of point of interest
% in global coordinate system
% virtU - vector containing (virtual) displacements of all degrees of
% freedom of the model
% elemID - number of element in which the point considered is located
% connectivity - Matrix [4 x nElems] containing list of nodes constituing
% given element
% vXcoords, vYcoords - Matrices contaning positions of each node of the
% mesh in global coordinate system
%  vCoordsGrid - matrix containing number of each node in the grid
% 
%% Function
% Preallocate memory of active DoFs
dofs = zeros(8,1);
dofs(1:2:7) = 2*(connectivity(:,elemID))-ones(4,1); %dofs in x direction
dofs(2:2:8) = 2*connectivity(:,elemID); %dofs in y direction
nodeCoords = zeros(4,2); %preallocate memory for coordinates of nodes of active element
for i = 1:4 %loop over 4 nodes
    %find indices corresponding to active node in the grid
    [node(1), node(2)] = find(connectivity(i,elemID)==vCoordsGrid); 
   %locate x coordinate of this node
   nodeCoords(i,1) = vXcoords(node(1), node(2));
   %locate y coordinate of this node
   nodeCoords(i,2) = vYcoords(node(1), node(2));
end

% Inverse transformation to obtain local coordinates of measurement point
% within the element
[xi, eta] = inverseTransform(nodeCoords, ptCoords);
% Calculate Jacobian
[N, dNdxi] = shapeFunctions(xi,eta);
J = dNdxi'*nodeCoords;
%derivatives of shape function wrt global coordinate system
dNdx = dNdxi/J;
%assemble the strain matrix
B = strainMatrix(dNdx);
%calculate strains
elemU = virtU(dofs);
ve = B*elemU;
% Virtual displacements of the nodes which can be interpolated to point of
% interest
elemU = [elemU(1:2:7), elemU(2:2:8)];
u = N*elemU;


end %function
