# Supplementary material for: Sensitivity-based virtual fields for the non-linear virtual fields method
Source: Comput Mech. 2017 Apr 28;60(3):409–31. doi: 10.1007/s00466-017-1411-6 (PMC6961464; doi:10.1007/s00466-017-1411-6)
Supplement: Supplementary file 7 — Demo code in Matlab presenting implementation of the proposedvirtual fields. Supplementary material 7 (zip 74891 KB) [file 466_2017_1411_MOESM7_ESM.zip › vonMisesPlasticity.m]

function [stressOutput, PEEQ, stiffness, elasticUnloading, Ystress] = ...
    vonMisesPlasticity(Params, strain, options)
%%     Documentation
% The routine calculates stresses given strains through return-mapping
% algorithm for von Mises yielding criterion. It is suited for processing
% of full-field measurements of strains, so internal variables such as
% equivalent plastic strain, elastic/plastic components are not passed.
% Due to high computational cost, consistent elasto-plastic modulus is only computer when requested
% It is based on plane stress assumption and implementation is
% based on "Computational Methods in Plasticity - de Souza Neto, EA, et
% al."

%
% Input:
%   -Params: Vector containing material parameters in order:
%       [E, nu, hardening_params]
%   -strain: A structure containing matrices [n_points x n_incr] 
%     containing respective strain components for every point
%       for each increment. Components include: c11, c22, c12
%   -options - structure containing parameters governing the algorithm
%           -tol : tolerance
%           -hardening : type of hardening
%           -iter_lim : limit of Newton Raphson iterations
%           -stiffness : Boolean to switch on/off computing tangent matrix
% 
% Output:
%   -stressOutput: A structure containing matrices [n_points x n_incr] 
%       containing respective stress component for every point for each increment
%       components include: c11, c22, c12, vM (von Mises effective stress) 
%   -PEEQ - matrix [n_points x n_incr] storing equivalent plastic strain
%   for each increment for each point
%   -stiffness - 3D array containing elasto-plastic stiffness matrix for
%   every point and every time step
%   -elasticUnloading - Matrix containg flags when given point was found to
%   elastically unload at given time step
%   -Ystress - von Mises equivalent stress

% 
% Internal variables:
%   -stress,dEps - stress and strain increment - cells{n_iter}
%       each contaning matrix [n_points x 3] representing 3 tensor
%       components for each point
%   -plasticity, elasticity - vectors containing information whether point
%   deformed elastically or plastically in given increment

% 
% Dummy variables:
%   -dlambda[n_points x 1] - Plastic multiplier for each point
%   -flyt[n_points x 1] - Plastic criterion (sigma_eff - sigma_y)
%   -Y[n_points x 1] - Current yield stress for each point
%   -dYdPEEQ[n_points x 1] - Current hardening modulus
%   -vec_one[n_points x 1] - vector of ones needed to vectorize most of
%       equations
%   -Hbar, ksi, flytprime, dksiDlam [n_points x 1] - Variables used to
%   solve nonlinear consistency equation 
% 

% WRITTEN BY: Aleksander Marek (A.Marek@soton.ac.uk, aleksander.marek.pl@gmail.com)
% University of Southampton, September 2016


%% The program
% Load material parameters
if nargin < 3 %if no hardening law is specified use linear
    options = [];
end
% Elastic parameters
E = Params(1); %Young modulus
nu = Params(2); %Poisson's ratio
G = E/(2*(1+nu)); %Shear modulus
options = setPlasticityOptions(options);
hardening = options.hardening;
tol = options.tol;
iter_lim = options.iter_lim;
Unloading = options.unloading;
% Plastic parameters
switch hardening
    case 'linear'
        Y0 = Params(3); %Initial yield stress
        H = Params(4); %Hardening modulus
        hard_params = [Y0, H];
    case 'Swift'
        K = Params(3);
        eps0 = Params(4);
        SwiftExp = Params(5);
        hard_params = [K, eps0, SwiftExp];
    case 'Voce'
        Y0 = Params(3);
        R0 = Params(4);
        Rinf = Params(5);
        Voceb = Params(6);
        hard_params = [Y0, R0, Rinf, Voceb];
end
% Decomposition of strain structure for more clear presentation of the code
epsxx = strain.c11;
epsyy = strain.c22;
epsxy = strain.c12;
n_points = size(epsxx,1); %number of data points
n_incr = size(epsxx,2); %number of increments

% Initialize variables
    % Cells
stress = cell(n_incr,1);
stress{1} = zeros(n_points,3);
dEps = cell(n_incr,1);
Ystress = zeros(n_points,n_incr);
    % Flags
oldPlasticity = zeros(n_points,1);
plasticity = zeros(n_points,1);
elasticity = zeros(n_points,1);
    % Dummy variables 
sigma_eq = zeros(n_points,1);
flyt = zeros(n_points,1);
dlambda = zeros(n_points,1); 
PEEQ = zeros(n_points,n_incr);
Hbar = zeros(n_points, 1);
ksi = zeros(n_points, 1);
flytprime = zeros(n_points,1);
dksiDlam = zeros(n_points,1);
    % Outputs     
sigmaXX = zeros(n_points,n_incr);
sigmaYY = zeros(n_points,n_incr);
sigmaXY = zeros(n_points,n_incr);
elasticUnloading = zeros(n_incr,1);
stiffness = zeros(9,n_points,n_incr);

% Rearrange strain components to strain increments for each increment

dEps{1} = [epsxx(:,1), epsyy(:,1), epsxy(:,1)]; %first strain increment 
for i = 2:n_incr
    dEps{i} = [(epsxx(:,i)-epsxx(:,i-1)), (epsyy(:,i)-epsyy(:,i-1)),...
                (epsxy(:,i)-epsxy(:,i-1))]; %following strain increments
end

% Elasticity matrix (Plane stress)
D = E/(1-nu^2)*[1 nu 0; nu 1 0; 0 0 0.5*(1-nu)];
% von Mises effective stress matrix
P = [2/3, -1/3, 0; -1/3, 2/3, 0; 0, 0, 2];
Id = [2/3 -1/3 0; -1/3 2/3 0; 0 0 1];

% Loop over each increment
for incr = 1:n_incr;
% Calculate Elastic predictor 
    if incr == 1;
        stress{1} = stress{1} + dEps{1}*D;
        [Y, ~] = hardeningfun(PEEQ(:,1), hardening, hard_params);
    else
        stress{incr} = stress{incr-1} + dEps{incr}*D;
        [Y, ~] = hardeningfun(PEEQ(:,incr-1), hardening, hard_params);
    end
% Check yielding (test == 1 -> yielded)
    sigma_eq(:) = 1/3*(stress{incr}(:,1).^2+stress{incr}(:,2).^2-...
        stress{incr}(:,1).*stress{incr}(:,2)+3*stress{incr}(:,3).^2);
    test =  (sigma_eq > 1/3*Y.^2); %Check field criterion
    plasticity(test) = 1; %Points at which material happened
    elasticity(~test) = 1; %Points at which material is elastic
    elasticUnloading(incr) = sum((oldPlasticity == 1 & plasticity == 0));
    if Unloading == 2 && incr > 1; %Handle elastic unloading
       dEps{incr}(oldPlasticity == 1 & plasticity == 0,:) = dEps{incr-1}(oldPlasticity == 1 & plasticity == 0,:);
       stress{incr} = stress{incr-1} + dEps{incr}*D;
       [Y, ~] = hardeningfun(PEEQ(:,incr-1), hardening, hard_params);   
       sigma_eq(:) = 1/3*(stress{incr}(:,1).^2+stress{incr}(:,2).^2-...
        stress{incr}(:,1).*stress{incr}(:,2)+3*stress{incr}(:,3).^2);
         test =  (sigma_eq > 1/3*Y.^2); %Check field criterion
        plasticity(test) = 1; %Points at which material happened
        elasticity(~test) = 1; %Points at which material is elastic
        elasticUnloading(incr) = sum((oldPlasticity == 1 & plasticity == 0));
    end
%     Update elastic stresses
    sigmaXX(elasticity == 1,incr) = stress{incr}(elasticity == 1,1);
    sigmaYY(elasticity == 1,incr) = stress{incr}(elasticity == 1,2);
    sigmaXY(elasticity == 1,incr) = stress{incr}(elasticity == 1,3);
    Ystress(elasticity == 1,incr) = sqrt(3*sigma_eq(elasticity == 1));
%     Yield criterion 
    ksi(plasticity == 1) = ...
        1/6*(sum(stress{incr}(plasticity==1,1:2),2)).^2+...
        0.5*(stress{incr}(plasticity==1,2)-stress{incr}(plasticity==1,1)).^2+...
        2*stress{incr}(plasticity==1,3).^2;
    
    flyt(plasticity == 1) = 1/2*ksi(plasticity == 1)-1/3*...
        Y(plasticity == 1).^2;

%   Value of residual  
    res = sqrt(flyt'*flyt);
%     Return mapping [for derivation refer to "Computational methods... 
%       page 371 - The Plane Stress-Projected von Mises Model]
    %Iterate until residual is lower than tolerance
    n_iter = 0; %reset iteration counter
    stressSum = sum(stress{incr}(:,1:2),2).^2;
    stressDiff = (stress{incr}(:,2)-stress{incr}(:,1)).^2;
    while res > tol && n_iter < iter_lim
        %Derivative of ksi wrt plastic multiplier
        dksiDlam_all = -E/(1-nu)*stressSum./ ...
                (9*(1+E*dlambda/(3*(1-nu))).^3)-...
                2*G*(stressDiff+4*stress{incr}(:,3).^2)./((1+2*G*dlambda).^3);
        dksiDlam(plasticity==1) = dksiDlam_all(plasticity==1);
        %Hardening model
        if incr ~= 1    
        dPEEQ = dlambda.*sqrt(2/3*ksi);
        PEEQ(plasticity == 1, incr) = PEEQ(plasticity == 1, incr-1)+...
                dPEEQ(plasticity == 1);
        else 
            dPEEQ = dlambda.*sqrt(2/3*ksi);
            PEEQ(plasticity == 1, incr) = dPEEQ(plasticity == 1);
        end
        [Y, dYdPEEQ] = hardeningfun(PEEQ(:,incr), hardening, hard_params); 
        %Hardening dependent variable
        Hbar_all = 2*Y.*dYdPEEQ.*sqrt(2/3).*(sqrt(ksi)+dlambda.*dksiDlam./...
            (2*sqrt(ksi)));
        Hbar(plasticity == 1) = Hbar_all(plasticity == 1);
        %Derivative of plastic criterion wrt plastic multiplier
        flytprime(plasticity == 1) = 1/2*dksiDlam(plasticity == 1)-...
            1/3*Hbar(plasticity == 1);
        %Update plastic multiplier using Newton-Raphson scheme
        dlambda(plasticity == 1) = dlambda(plasticity == 1) -...
            flyt(plasticity == 1)./flytprime(plasticity == 1);
        %Update ksi
        ksi_all = stressSum./(6*(1+E*dlambda/(3*(1-nu))).^2)+...
            (0.5*stressDiff+2*stress{incr}(:,3).^2)./((1+2*G*dlambda).^2);
        ksi(plasticity == 1) = ksi_all(plasticity == 1);
        %Update yield stress
        if incr ~= 1
        dPEEQ = dlambda.*sqrt(2/3*ksi);
        PEEQ(plasticity == 1, incr) = PEEQ(plasticity == 1, incr-1)+...
                dPEEQ(plasticity == 1);
        else
            dPEEQ = dlambda.*sqrt(2/3*ksi);
            PEEQ(plasticity == 1, incr) = dPEEQ(plasticity == 1);   
        end
        [Y, dYdPEEQ] = hardeningfun(PEEQ(:,incr), hardening, hard_params); 
        %Update plastic criterion
        flyt(plasticity == 1) = 0.5*ksi(plasticity == 1)-...
            1/3*Y(plasticity == 1).^2;
        %Calculate new residual
        res = sqrt(flyt'*flyt);
        n_iter = n_iter + 1; %increase iteration counter
        if n_iter == iter_lim
            disp(['The convergence has not been achieved within ', ...
                num2str(iter_lim), ' iterations in step ', ...
                num2str(incr)])
        end
    end
    
%     Calculate stresses with obtained plastic multiplier
A11star = 3*(1-nu)./(3*(1-nu)+E*dlambda);
A22star = 1./(1+2*G*dlambda);
Asum = 0.5*(A11star+A22star);
Adiff = 0.5*(A11star-A22star);
stress{incr} = [Asum.*stress{incr}(:,1)+Adiff.*stress{incr}(:,2),...
                Adiff.*stress{incr}(:,1)+Asum.*stress{incr}(:,2),...
                A22star.*stress{incr}(:,3)];

    % Update output variable with stresses obtained in plastic steps    
    sigmaXX(plasticity == 1, incr) = stress{incr}(plasticity == 1, 1);
    sigmaYY(plasticity == 1, incr) = stress{incr}(plasticity == 1, 2);
    sigmaXY(plasticity == 1, incr) = stress{incr}(plasticity == 1, 3);
    Ystress(plasticity == 1, incr) = Y(plasticity == 1);
    
    if Unloading == 1 && incr > 1;
    sigmaXX((oldPlasticity == 1 & plasticity == 0)==1, incr) =...
        sigmaXX((oldPlasticity == 1 & plasticity == 0)==1, incr-1);
    sigmaYY((oldPlasticity == 1 & plasticity == 0)==1, incr) =...
        sigmaYY((oldPlasticity == 1 & plasticity == 0)==1, incr-1);
    sigmaXY((oldPlasticity == 1 & plasticity == 0)==1, incr) =...
        sigmaXY((oldPlasticity == 1 & plasticity == 0)==1, incr-1);
    end

%     Stiffness matrix
    if options.stiffness
        [Y, dYdPEEQ] = hardeningfun(PEEQ(:,incr), hardening, hard_params);
        for pt = 1:n_points;
            if elasticity(pt) == 1;
                stiffness(:,pt,incr) = D(:);
            else
                s = stress{incr}(pt,:)';
                E2 = inv(inv(D)+dlambda(pt)*P);
                n1 = E2*P*s;
                alpha = 1/(s'*P*n1+2*ksi(pt)*dYdPEEQ(pt)/(3-2*dYdPEEQ(pt)*dlambda(pt)));
                Dep = E2-alpha*n1*n1';
                stiffness(:,pt,incr) = Dep(:);
            end
        end
    end    
    
    
%   Reset State flags
    oldPlasticity = plasticity;
    plasticity = zeros(n_points,1);
    elasticity = zeros(n_points,1);
    dlambda = zeros(n_points,1);
    dksiDlam = zeros(n_points,1);
    ksi = zeros(n_points, 1);
    flytprime = zeros(n_points, 1);
    flyt = zeros(n_points, 1);

end %increment iteration

% Write stress components into output structure
stressOutput.c11 = sigmaXX;
stressOutput.c22 = sigmaYY;
stressOutput.c12 = sigmaXY;
stressOutput.vM = Ystress;


end %function

function [Y, dYdPEEQ] = hardeningfun(PEEQ, type, params)
%% Documentation
% This function provides current yield stress and hardening modulus for
% different isotropic hardening models.
% 
% Input:
%   -PEEQ - vector containing equivalent plastic strain for a set of points
%   -type - type of hardening model.
%       -currently supported models:
%           -Linear hardening (2 parameters)
%           -Swift Law (3 parameters)
%           -modified Voce law (4 parameters)
%   -params  - vector containing all neccesary parameters
% Output:
%    -Y - vector containing current yield stress for the set of points
%    -dYdPEEQ - rate of change of yield stress wrt PEEQ - Hardening modulus


%% Function
switch type
    case 'linear'
        Y0 = params(1);
        H = params(2);
        Y = Y0*ones(length(PEEQ),1)+H*PEEQ;
        dYdPEEQ = H*ones(length(PEEQ),1);
    case 'Swift'
        Y0 = params(1);
        eps0 = params(2);
        n = params(3);
        Y = K*(ones(length(PEEQ,1))+PEEQ).^n;
        dYdPEEQ = K*n*(ones(length(PEEQ,1))+PEEQ).^(n-1);
    case 'Voce'
        Y0 = params(1);
        R0 = params(2);
        Rinf = params(3);
        b = params(4);
        Y = Y0*ones(length(PEEQ),1)+R0*PEEQ+Rinf*(ones(length(PEEQ),1)-...
            exp(-b*PEEQ));
        dYdPEEQ = R0 + Rinf*b*exp(-b*PEEQ);
end
end %function

function options = setPlasticityOptions(input);
% This function sets numerical parameters for radial return algorithm to
% default values set in this routine. User might pass non-default values as
% a structure with fields corresponding to names given below.
% Fields:
%   -Hardening type - hardening - (default 'linear')
%   -Tolerance - tol - for implicit Newton-Raphson scheme (default 1e-8)
%   -Unloading - unloading - Compensation for elastic unloading due to noise (default 0
%   - no componesation, available - (1 - constant strain, 2 - linear
%   extrapolation)
%   -Iteration limit - iter_lim - Maximum number of iterations in
%   Newton-Raphson scheme (default - 300)

%% Set default values
    options.hardening = 'linear';
    options.tol = 1e-8;
    options.unloading = 0;
    options.iter_lim = 300;
    options.stiffness = 0;
    
%% Check for passed values
    if isfield(input, 'tol');
        options.tol = input.tol;
    end
    if isfield(input, 'hardening');
        options.hardening = input.hardening;
    end
    if isfield(input, 'unloading')
        options.unloading = input.unloading;
    end
    if isfield(input, 'iter_lim')
        options.iter_lim = input.iter_lim;
    end
    if isfield(input, 'stiffness')
        options.stiffness = input.stiffness;
    end
end
